# Supplementary material for: Di-μ-chlorido-bis­{bis­[3,5-dimethyl­pyrazol-1-yl-κN 2)methane]iron(II)} bis­[tetra­chloridoferrate(III)]
Source: Acta Crystallogr Sect E Struct Rep Online. 2008 Nov 8;64(Pt 12):m1504. doi: 10.1107/S1600536808035253 (PMC2959963; doi:10.1107/S1600536808035253)
Supplement: Supplementary file 1 [file e-64-m1504-sup1.cif]

##############################################################################
###                                                                        ###
###        Electronic paper (Acta Crystallographica Section E)             ###
###                                                                        ###
##############################################################################
#                                                                            #
# This CIF contains the data in a paper accepted for publication in Acta     #
# Crystallographica Section E. It conforms to the requirements of Notes      #
# for Authors for Section E, and has been peer reviewed under the auspices   #
# of the IUCr Commission on Journals.                                        #
#                                                                            #
# Full details of the Crystallographic Information File format               #
# are given in the paper "The Crystallographic Information File (CIF):       #
# a New Standard Archive File for Crystallography" by S. R. Hall, F. H.      #
# Allen and I. D. Brown [Acta Cryst. (1991), A47, 655-685].                  #
#                                                                            #
# The current version of the core CIF dictionary is obtainable from          #
# ftp://ftp.iucr.org/pub/cif_core.dic. The current version number is 2.4.    #
#                                                                            #
# Software is freely available for graphical display of the structure(s) in  #
# this CIF.  For information consult the CIF home page http://www.iucr.org/  #
# cif/home.html                                                              #
#                                                                            #
# This file may be used for bona fide research purposes within the           #
# scientific community so long as proper attribution is given to the journal # 
# article from which it was obtained.                                        #
#                                                                            #
##############################################################################
                                             
data_I
_audit_creation_method     SHELXL-97
_chemical_name_systematic
;
Di-\m-chlorido-bis{bis[3,5-dimethylpyrazol-1-yl-\kN^2^)methane]iron(II)}
bis[tetrachloridoiron(II)]
;
_chemical_name_common     ?
_chemical_formula_moiety     'C44 H64 Cl2 Fe2 N16 2+, 2(Cl4 Fe -)'
_chemical_formula_sum     'C44 H64 Cl10 Fe4 N16'
_chemical_formula_iupac     '[Fe2 Cl2 (C11 H16 N4)4] [Fe Cl4]2'
_chemical_formula_weight     1395.01
_chemical_melting_point     ?
_symmetry_cell_setting     triclinic
_symmetry_space_group_name_H-M     'P -1'
_symmetry_space_group_name_Hall     '-P 1'
loop_
    _symmetry_equiv_pos_as_xyz
    'x, y, z'
    '-x, -y, -z'
_cell_length_a     14.100(3)
_cell_length_b     18.244(4)
_cell_length_c     19.969(4)
_cell_angle_alpha     85.58(3)
_cell_angle_beta     71.23(3)
_cell_angle_gamma     68.20(3)
_cell_volume     4511.(2)
_cell_formula_units_Z     3
_cell_measurement_reflns_used     12389
_cell_measurement_theta_min     3.0494
_cell_measurement_theta_max     25.3491
_cell_measurement_temperature     293(2)
_exptl_crystal_description     'Prism'
_exptl_crystal_colour     'Yellow'
_exptl_crystal_size_max     0.18
_exptl_crystal_size_mid     0.15
_exptl_crystal_size_min     0.12
_exptl_crystal_density_diffrn     1.541
_exptl_crystal_density_meas     ?
_exptl_crystal_density_method     'not measured'
_exptl_crystal_F_000     2142
_exptl_absorpt_coefficient_mu     1.436
_exptl_absorpt_correction_type     multi-scan
_exptl_absorpt_process_details     '(Jacobson, 1998)'
_exptl_absorpt_correction_T_min     0.7820
_exptl_absorpt_correction_T_max     0.8465
_exptl_special_details
;
;
_diffrn_ambient_temperature     293(2)
_diffrn_radiation_type     MoK\a
_diffrn_radiation_wavelength     0.71073
_diffrn_radiation_source     'fine-focus sealed tube'
_diffrn_radiation_monochromator     graphite
_diffrn_measurement_device_type     'Rigaku Mercury'
_diffrn_measurement_method     \w
_diffrn_detector_area_resol_mean     ?
_diffrn_reflns_number     44634
_diffrn_reflns_av_R_equivalents     0.0957
_diffrn_reflns_av_sigmaI/netI     0.1467
_diffrn_reflns_theta_min     3.05
_diffrn_reflns_theta_max     25.35
_diffrn_reflns_theta_full     25.35
_diffrn_measured_fraction_theta_max     0.994
_diffrn_measured_fraction_theta_full     0.994
_diffrn_reflns_limit_h_min     -14
_diffrn_reflns_limit_h_max     16
_diffrn_reflns_limit_k_min     -21
_diffrn_reflns_limit_k_max     21
_diffrn_reflns_limit_l_min     -22
_diffrn_reflns_limit_l_max     24
_diffrn_standards_number     0
_diffrn_standards_interval_count     0
_diffrn_standards_interval_time     0
_diffrn_standards_decay_%     0
_refine_special_details
;
Refinement of <i>F</i>^2^ against ALL reflections. The weighted <i>R</i>-factor
<i>wR</i> and goodness of fit <i>S</i> are based on <i>F</i>^2^, conventional
<i>R</i>-factors <i>R</i> are based on <i>F</i>, with <i>F</i> set to zero for
negative <i>F</i>^2^. The threshold expression of <i>F</i>^2^ >
\s(<i>F</i>^2^) is used only for calculating <i>R</i>-factors(gt) <i>etc</i>.
and is not relevant to the choice of reflections for refinement.
<i>R</i>-factors based on <i>F</i>^2^ are statistically about twice as large
as those based on <i>F</i>, and <i>R</i>- factors based on ALL data will be
even larger.
;
_reflns_number_total     16405
_reflns_number_gt     10865
_reflns_threshold_expression     I>2\s(I)
_refine_ls_structure_factor_coef     Fsqd
_refine_ls_matrix_type     full
_refine_ls_R_factor_all     0.1422
_refine_ls_R_factor_gt     0.0928
_refine_ls_wR_factor_gt     0.1828
_refine_ls_wR_factor_ref     0.2086
_refine_ls_goodness_of_fit_ref     1.081
_refine_ls_restrained_S_all     1.081
_refine_ls_number_reflns     16405
_refine_ls_number_parameters     1022
_refine_ls_number_restraints     0
_refine_ls_hydrogen_treatment     constr
_refine_ls_weighting_scheme     calc
_refine_ls_weighting_details
         'calc w=1/[\s^2^(Fo^2^)+(0.0667P)^2^+17.766P] where P=(Fo^2^+2Fc^2^)/3'
_atom_sites_solution_hydrogens     geom
_atom_sites_solution_primary     direct
_atom_sites_solution_secondary     difmap
_refine_ls_shift/su_max     0.001
_refine_ls_shift/su_mean     0.000
_refine_diff_density_max     0.759
_refine_diff_density_min     -0.951
_refine_ls_extinction_method     none
_refine_ls_extinction_coef     ?
loop_
    _atom_type_symbol
    _atom_type_description
    _atom_type_scat_dispersion_real
    _atom_type_scat_dispersion_imag
    _atom_type_scat_source
    'C' 'C' 0.0033 0.0016
                         'International Tables Vol C Tables 4.2.6.8 and 6.1.1.4'
    'H' 'H' 0.0000 0.0000
                         'International Tables Vol C Tables 4.2.6.8 and 6.1.1.4'
    'N' 'N' 0.0061 0.0033
                         'International Tables Vol C Tables 4.2.6.8 and 6.1.1.4'
    'Cl' 'Cl' 0.1484 0.1585
                         'International Tables Vol C Tables 4.2.6.8 and 6.1.1.4'
    'Fe' 'Fe' 0.3463 0.8444
                         'International Tables Vol C Tables 4.2.6.8 and 6.1.1.4'
_computing_data_collection     'CrystalClear (Rigaku/MSC, 2001)'
_computing_cell_refinement     'CrystalClear (Rigaku/MSC, 2001)'
_computing_data_reduction     'CrystalStructure (Rigaku/MSC, 2004)'
_computing_structure_solution     'SHELXS97 (Sheldrick, 2008)'
_computing_structure_refinement     'SHELXL97 (Sheldrick, 2008)'
_computing_molecular_graphics     'SHELXTL (Sheldrick, 2008)'
_computing_publication_material     'SHELXL97 (Sheldrick, 2008)'
loop_
    _atom_site_type_symbol
    _atom_site_label
    _atom_site_fract_x
    _atom_site_fract_y
    _atom_site_fract_z
    _atom_site_U_iso_or_equiv
    _atom_site_adp_type
    _atom_site_calc_flag
    _atom_site_refinement_flags
    _atom_site_occupancy
    _atom_site_disorder_assembly
    _atom_site_disorder_group
    Fe Fe1 0.62332(8) 0.51099(6) 0.50914(5) 0.0247(2) Uani d . 1 . .
    Fe Fe2 0.74539(9) 0.16729(6) 0.16291(5) 0.0257(3) Uani d . 1 . .
    Fe Fe3 0.99665(9) 0.17009(6) 0.18208(5) 0.0282(3) Uani d . 1 . .
    Fe Fe4 0.63770(10) 0.63582(7) 0.06660(6) 0.0422(3) Uani d . 1 . .
    Fe Fe5 0.99828(10) 0.69688(7) 0.26964(6) 0.0370(3) Uani d . 1 . .
    Fe Fe6 1.32478(10) -0.03970(7) 0.40487(6) 0.0354(3) Uani d . 1 . .
    Cl Cl1 0.57354(17) 0.41434(12) 0.46044(11) 0.0410(5) Uani d . 1 . .
    Cl Cl2 0.80653(18) 0.25535(13) 0.21295(12) 0.0477(5) Uani d . 1 . .
    Cl Cl3 0.93390(19) 0.08437(14) 0.13036(12) 0.0514(6) Uani d . 1 . .
    Cl Cl4 0.7281(2) 0.52573(14) 0.10930(12) 0.0573(6) Uani d . 1 . .
    Cl Cl5 0.7239(2) 0.64291(16) -0.04497(12) 0.0610(7) Uani d . 1 . .
    Cl Cl6 0.6167(2) 0.73748(16) 0.12761(16) 0.0754(8) Uani d . 1 . .
    Cl Cl7 0.4792(2) 0.63502(19) 0.07611(13) 0.0707(8) Uani d . 1 . .
    Cl Cl8 1.0250(2) 0.80953(13) 0.24793(12) 0.0587(7) Uani d . 1 . .
    Cl Cl9 0.8800(2) 0.70590(15) 0.37419(12) 0.0602(7) Uani d . 1 . .
    Cl Cl10 1.1519(2) 0.60330(17) 0.26359(17) 0.0781(8) Uani d . 1 . .
    Cl Cl11 0.9354(3) 0.67382(17) 0.19135(15) 0.0774(9) Uani d . 1 . .
    Cl Cl12 1.31887(19) -0.15580(13) 0.44282(12) 0.0499(6) Uani d . 1 . .
    Cl Cl13 1.18150(19) 0.05457(13) 0.46825(13) 0.0533(6) Uani d . 1 . .
    Cl Cl14 1.3308(2) -0.03182(17) 0.29382(12) 0.0652(7) Uani d . 1 . .
    Cl Cl15 1.46816(19) -0.03050(15) 0.41644(14) 0.0567(6) Uani d . 1 . .
    N N1 0.7937(5) 0.4304(3) 0.4892(3) 0.0261(14) Uani d . 1 . .
    N N2 0.8140(5) 0.3594(3) 0.5215(3) 0.0293(14) Uani d . 1 . .
    N N3 0.6535(5) 0.3821(3) 0.6202(3) 0.0312(15) Uani d . 1 . .
    N N4 0.5976(5) 0.4607(3) 0.6133(3) 0.0275(14) Uani d . 1 . .
    N N5 0.6583(5) 0.6072(3) 0.5454(3) 0.0268(14) Uani d . 1 . .
    N N6 0.6305(5) 0.6792(3) 0.5136(3) 0.0276(14) Uani d . 1 . .
    N N7 0.6583(5) 0.5625(3) 0.4070(3) 0.0260(13) Uani d . 1 . .
    N N8 0.6266(5) 0.6434(3) 0.4021(3) 0.0284(14) Uani d . 1 . .
    N N9 0.5806(5) 0.2555(3) 0.1851(3) 0.0302(15) Uani d . 1 . .
    N N10 0.5666(5) 0.3242(3) 0.1493(3) 0.0300(14) Uani d . 1 . .
    N N11 0.7731(5) 0.2163(3) 0.0589(3) 0.0285(14) Uani d . 1 . .
    N N12 0.7309(5) 0.2976(3) 0.0525(3) 0.0289(14) Uani d . 1 . .
    N N13 0.6936(5) 0.0789(4) 0.1283(3) 0.0326(15) Uani d . 1 . .
    N N14 0.7025(5) 0.0118(4) 0.1674(3) 0.0352(16) Uani d . 1 . .
    N N15 0.7092(5) 0.1155(3) 0.2663(3) 0.0262(14) Uani d . 1 . .
    N N16 0.7415(5) 0.0349(3) 0.2707(3) 0.0314(15) Uani d . 1 . .
    N N17 1.0463(5) 0.2590(4) 0.2160(3) 0.0335(15) Uani d . 1 . .
    N N18 1.0214(5) 0.3315(3) 0.1877(3) 0.0354(16) Uani d . 1 . .
    N N19 1.0364(5) 0.2189(3) 0.0794(3) 0.0331(15) Uani d . 1 . .
    N N20 1.0169(6) 0.2978(4) 0.0749(3) 0.0395(17) Uani d . 1 . .
    N N21 1.1602(5) 0.0799(3) 0.1588(3) 0.0306(14) Uani d . 1 . .
    N N22 1.1697(5) 0.0043(3) 0.1781(3) 0.0304(14) Uani d . 1 . .
    N N23 0.9701(5) 0.1183(3) 0.2847(3) 0.0286(14) Uani d . 1 . .
    N N24 1.0253(5) 0.0387(3) 0.2891(3) 0.0310(15) Uani d . 1 . .
    C C1 0.9188(7) 0.3241(4) 0.5144(4) 0.037(2) Uani d . 1 . .
    C C2 0.9694(7) 0.3718(5) 0.4769(4) 0.041(2) Uani d . 1 . .
    H H2A 1.0426 0.3623 0.4636 0.049 Uiso calc R 1 . .
    C C3 0.8891(6) 0.4383(4) 0.4623(4) 0.0307(17) Uani d . 1 . .
    C C4 0.9045(6) 0.5082(5) 0.4232(4) 0.0370(19) Uani d . 1 . .
    H H4A 0.9301 0.4958 0.3731 0.055 Uiso calc R 1 . .
    H H4B 0.9562 0.5216 0.4361 0.055 Uiso calc R 1 . .
    H H4C 0.8371 0.5522 0.4350 0.055 Uiso calc R 1 . .
    C C5 0.9646(8) 0.2436(5) 0.5413(5) 0.059(3) Uani d . 1 . .
    H H5A 0.9369 0.2460 0.5920 0.088 Uiso calc R 1 . .
    H H5B 1.0417 0.2265 0.5265 0.088 Uiso calc R 1 . .
    H H5C 0.9444 0.2068 0.5224 0.088 Uiso calc R 1 . .
    C C6 0.7271(7) 0.3339(4) 0.5571(4) 0.037(2) Uani d . 1 . .
    H H6A 0.7561 0.2796 0.5699 0.045 Uiso calc R 1 . .
    H H6B 0.6876 0.3351 0.5249 0.045 Uiso calc R 1 . .
    C C7 0.6286(7) 0.3620(4) 0.6881(4) 0.039(2) Uani d . 1 . .
    C C8 0.5552(7) 0.4292(5) 0.7274(4) 0.039(2) Uani d . 1 . .
    H H8A 0.5224 0.4336 0.7762 0.047 Uiso calc R 1 . .
    C C9 0.5391(6) 0.4899(4) 0.6802(4) 0.0303(17) Uani d . 1 . .
    C C10 0.6762(9) 0.2811(5) 0.7122(5) 0.060(3) Uani d . 1 . .
    H H10A 0.6638 0.2438 0.6880 0.090 Uiso calc R 1 . .
    H H10B 0.6432 0.2800 0.7623 0.090 Uiso calc R 1 . .
    H H10C 0.7523 0.2673 0.7019 0.090 Uiso calc R 1 . .
    C C11 0.4729(7) 0.5744(5) 0.6969(4) 0.041(2) Uani d . 1 . .
    H H11A 0.5104 0.5992 0.7142 0.062 Uiso calc R 1 . .
    H H11B 0.4057 0.5799 0.7326 0.062 Uiso calc R 1 . .
    H H11C 0.4595 0.5992 0.6550 0.062 Uiso calc R 1 . .
    C C12 0.6665(6) 0.7291(4) 0.5355(4) 0.0317(18) Uani d . 1 . .
    C C13 0.7196(6) 0.6896(4) 0.5815(4) 0.0314(18) Uani d . 1 . .
    H H13A 0.7532 0.7087 0.6053 0.038 Uiso calc R 1 . .
    C C14 0.7132(6) 0.6144(4) 0.5854(4) 0.0285(17) Uani d . 1 . .
    C C15 0.6445(8) 0.8130(4) 0.5129(5) 0.048(2) Uani d . 1 . .
    H H15A 0.6693 0.8131 0.4621 0.072 Uiso calc R 1 . .
    H H15B 0.6818 0.8364 0.5320 0.072 Uiso calc R 1 . .
    H H15C 0.5686 0.8429 0.5302 0.072 Uiso calc R 1 . .
    C C16 0.7610(7) 0.5477(5) 0.6277(4) 0.0364(19) Uani d . 1 . .
    H H16A 0.7177 0.5576 0.6766 0.055 Uiso calc R 1 . .
    H H16B 0.8328 0.5434 0.6231 0.055 Uiso calc R 1 . .
    H H16C 0.7632 0.4992 0.6105 0.055 Uiso calc R 1 . .
    C C17 0.5678(6) 0.6935(4) 0.4663(4) 0.0299(17) Uani d . 1 . .
    H H17A 0.5479 0.7485 0.4540 0.036 Uiso calc R 1 . .
    H H17B 0.5021 0.6839 0.4901 0.036 Uiso calc R 1 . .
    C C18 0.6542(7) 0.6650(5) 0.3351(4) 0.0335(18) Uani d . 1 . .
    C C19 0.7084(6) 0.5961(4) 0.2934(4) 0.0325(18) Uani d . 1 . .
    H H19A 0.7378 0.5916 0.2443 0.039 Uiso calc R 1 . .
    C C20 0.7103(6) 0.5347(4) 0.3391(4) 0.0302(17) Uani d . 1 . .
    C C21 0.6302(8) 0.7493(5) 0.3150(5) 0.051(2) Uani d . 1 . .
    H H21A 0.5905 0.7837 0.3567 0.077 Uiso calc R 1 . .
    H H21B 0.5881 0.7609 0.2833 0.077 Uiso calc R 1 . .
    H H21C 0.6964 0.7574 0.2918 0.077 Uiso calc R 1 . .
    C C22 0.7658(7) 0.4472(4) 0.3209(4) 0.038(2) Uani d . 1 . .
    H H22A 0.7533 0.4186 0.3632 0.057 Uiso calc R 1 . .
    H H22B 0.8418 0.4347 0.2994 0.057 Uiso calc R 1 . .
    H H22C 0.7377 0.4325 0.2883 0.057 Uiso calc R 1 . .
    C C23 0.4612(7) 0.3631(5) 0.1552(4) 0.040(2) Uani d . 1 . .
    C C24 0.4075(7) 0.3191(5) 0.1935(4) 0.044(2) Uani d . 1 . .
    H H24A 0.3339 0.3304 0.2053 0.053 Uiso calc R 1 . .
    C C25 0.4811(7) 0.2538(5) 0.2124(4) 0.0358(19) Uani d . 1 . .
    C C26 0.4232(8) 0.4413(5) 0.1214(5) 0.057(3) Uani d . 1 . .
    H H26A 0.3463 0.4602 0.1325 0.086 Uiso calc R 1 . .
    H H26B 0.4563 0.4341 0.0710 0.086 Uiso calc R 1 . .
    H H26C 0.4429 0.4790 0.1392 0.086 Uiso calc R 1 . .
    C C27 0.4616(7) 0.1858(5) 0.2536(5) 0.047(2) Uani d . 1 . .
    H H27A 0.4306 0.1612 0.2302 0.070 Uiso calc R 1 . .
    H H27B 0.4131 0.2046 0.3004 0.070 Uiso calc R 1 . .
    H H27C 0.5286 0.1479 0.2568 0.070 Uiso calc R 1 . .
    C C28 0.6579(7) 0.3472(4) 0.1162(4) 0.0356(19) Uani d . 1 . .
    H H28A 0.6966 0.3430 0.1495 0.043 Uiso calc R 1 . .
    H H28B 0.6328 0.4020 0.1037 0.043 Uiso calc R 1 . .
    C C29 0.7608(7) 0.3186(5) -0.0149(4) 0.0341(18) Uani d . 1 . .
    C C30 0.8243(7) 0.2482(5) -0.0549(4) 0.038(2) Uani d . 1 . .
    H H30A 0.8582 0.2428 -0.1036 0.045 Uiso calc R 1 . .
    C C31 0.8275(6) 0.1868(4) -0.0076(4) 0.0283(17) Uani d . 1 . .
    C C32 0.7313(8) 0.4014(5) -0.0373(4) 0.049(2) Uani d . 1 . .
    H H32A 0.6544 0.4259 -0.0250 0.073 Uiso calc R 1 . .
    H H32B 0.7631 0.4017 -0.0877 0.073 Uiso calc R 1 . .
    H H32C 0.7574 0.4301 -0.0139 0.073 Uiso calc R 1 . .
    C C33 0.8799(6) 0.1007(5) -0.0257(4) 0.0366(19) Uani d . 1 . .
    H H33A 0.8965 0.0734 0.0146 0.055 Uiso calc R 1 . .
    H H33B 0.9450 0.0905 -0.0647 0.055 Uiso calc R 1 . .
    H H33C 0.8320 0.0826 -0.0385 0.055 Uiso calc R 1 . .
    C C34 0.6352(7) -0.0221(5) 0.1630(5) 0.044(2) Uani d . 1 . .
    C C35 0.5815(8) 0.0232(5) 0.1197(4) 0.046(2) Uani d . 1 . .
    H H35A 0.5287 0.0148 0.1065 0.055 Uiso calc R 1 . .
    C C36 0.6196(7) 0.0847(5) 0.0986(4) 0.042(2) Uani d . 1 . .
    C C37 0.6298(9) -0.0956(6) 0.2013(5) 0.065(3) Uani d . 1 . .
    H H37A 0.6991 -0.1375 0.1858 0.097 Uiso calc R 1 . .
    H H37B 0.5775 -0.1110 0.1912 0.097 Uiso calc R 1 . .
    H H37C 0.6092 -0.0852 0.2514 0.097 Uiso calc R 1 . .
    C C38 0.5838(7) 0.1494(5) 0.0528(4) 0.042(2) Uani d . 1 . .
    H H38A 0.5110 0.1832 0.0766 0.063 Uiso calc R 1 . .
    H H38B 0.5874 0.1277 0.0094 0.063 Uiso calc R 1 . .
    H H38C 0.6297 0.1794 0.0427 0.063 Uiso calc R 1 . .
    C C39 0.7792(7) -0.0124(4) 0.2052(4) 0.037(2) Uani d . 1 . .
    H H39A 0.8461 -0.0080 0.1752 0.045 Uiso calc R 1 . .
    H H39B 0.7938 -0.0674 0.2162 0.045 Uiso calc R 1 . .
    C C40 0.7230(6) 0.0123(5) 0.3382(4) 0.0361(19) Uani d . 1 . .
    C C41 0.6764(6) 0.0800(5) 0.3797(4) 0.0340(18) Uani d . 1 . .
    H H41A 0.6546 0.0839 0.4289 0.041 Uiso calc R 1 . .
    C C42 0.6674(6) 0.1431(4) 0.3340(4) 0.0289(17) Uani d . 1 . .
    C C43 0.7498(7) -0.0714(5) 0.3587(5) 0.046(2) Uani d . 1 . .
    H H43A 0.7126 -0.0956 0.3404 0.069 Uiso calc R 1 . .
    H H43B 0.7280 -0.0731 0.4094 0.069 Uiso calc R 1 . .
    H H43C 0.8260 -0.0996 0.3395 0.069 Uiso calc R 1 . .
    C C44 0.6167(7) 0.2287(4) 0.3534(4) 0.039(2) Uani d . 1 . .
    H H44A 0.6481 0.2570 0.3159 0.059 Uiso calc R 1 . .
    H H44B 0.6283 0.2385 0.3961 0.059 Uiso calc R 1 . .
    H H44C 0.5408 0.2461 0.3608 0.059 Uiso calc R 1 . .
    C C45 1.0586(7) 0.3788(5) 0.2121(4) 0.043(2) Uani d . 1 . .
    C C46 1.1065(8) 0.3363(6) 0.2584(5) 0.055(3) Uani d . 1 . .
    H H46A 1.1384 0.3536 0.2848 0.065 Uiso calc R 1 . .
    C C47 1.1000(7) 0.2623(5) 0.2598(4) 0.038(2) Uani d . 1 . .
    C C48 1.0394(9) 0.4629(5) 0.1916(5) 0.062(3) Uani d . 1 . .
    H H48A 1.0713 0.4639 0.1414 0.093 Uiso calc R 1 . .
    H H48B 1.0712 0.4859 0.2158 0.093 Uiso calc R 1 . .
    H H48C 0.9633 0.4925 0.2046 0.093 Uiso calc R 1 . .
    C C49 1.1465(7) 0.1917(5) 0.2990(5) 0.048(2) Uani d . 1 . .
    H H49A 1.1056 0.2003 0.3484 0.073 Uiso calc R 1 . .
    H H49B 1.2200 0.1838 0.2931 0.073 Uiso calc R 1 . .
    H H49C 1.1438 0.1457 0.2806 0.073 Uiso calc R 1 . .
    C C50 0.9607(8) 0.3492(4) 0.1381(4) 0.044(2) Uani d . 1 . .
    H H50A 0.8919 0.3437 0.1611 0.052 Uiso calc R 1 . .
    H H50B 0.9467 0.4036 0.1250 0.052 Uiso calc R 1 . .
    C C51 1.0533(7) 0.3169(5) 0.0074(4) 0.0365(19) Uani d . 1 . .
    C C52 1.0996(7) 0.2488(5) -0.0330(4) 0.039(2) Uani d . 1 . .
    H H52A 1.1317 0.2436 -0.0819 0.047 Uiso calc R 1 . .
    C C53 1.0903(6) 0.1880(4) 0.0121(4) 0.0314(17) Uani d . 1 . .
    C C54 1.0374(9) 0.4006(5) -0.0139(5) 0.055(3) Uani d . 1 . .
    H H54A 0.9618 0.4311 -0.0029 0.082 Uiso calc R 1 . .
    H H54B 1.0723 0.4007 -0.0638 0.082 Uiso calc R 1 . .
    H H54C 1.0680 0.4233 0.0115 0.082 Uiso calc R 1 . .
    C C55 1.1312(7) 0.1023(4) -0.0065(4) 0.043(2) Uani d . 1 . .
    H H55A 1.1041 0.0754 0.0340 0.064 Uiso calc R 1 . .
    H H55B 1.2085 0.0817 -0.0212 0.064 Uiso calc R 1 . .
    H H55C 1.1076 0.0943 -0.0445 0.064 Uiso calc R 1 . .
    C C56 1.2710(7) -0.0487(4) 0.1468(4) 0.0361(19) Uani d . 1 . .
    C C57 1.3278(6) -0.0050(4) 0.1076(4) 0.0355(19) Uani d . 1 . .
    H H57A 1.3997 -0.0245 0.0795 0.043 Uiso calc R 1 . .
    C C58 1.2595(6) 0.0729(5) 0.1173(4) 0.0331(18) Uani d . 1 . .
    C C59 1.3022(7) -0.1345(4) 0.1588(4) 0.044(2) Uani d . 1 . .
    H H59A 1.2889 -0.1426 0.2085 0.067 Uiso calc R 1 . .
    H H59B 1.3774 -0.1612 0.1340 0.067 Uiso calc R 1 . .
    H H59C 1.2605 -0.1553 0.1417 0.067 Uiso calc R 1 . .
    C C60 1.2860(7) 0.1434(5) 0.0887(5) 0.045(2) Uani d . 1 . .
    H H60A 1.2216 0.1899 0.1013 0.068 Uiso calc R 1 . .
    H H60B 1.3164 0.1369 0.0381 0.068 Uiso calc R 1 . .
    H H60C 1.3371 0.1487 0.1084 0.068 Uiso calc R 1 . .
    C C61 1.0760(6) -0.0108(4) 0.2252(4) 0.0312(18) Uani d . 1 . .
    H H61A 1.0241 -0.0018 0.2004 0.037 Uiso calc R 1 . .
    H H61B 1.0983 -0.0657 0.2374 0.037 Uiso calc R 1 . .
    C C62 1.0109(6) 0.0187(5) 0.3568(4) 0.0337(18) Uani d . 1 . .
    C C63 0.9459(7) 0.0861(5) 0.3978(4) 0.0380(19) Uani d . 1 . .
    H H63A 0.9216 0.0904 0.4470 0.046 Uiso calc R 1 . .
    C C64 0.9228(6) 0.1473(5) 0.3524(4) 0.0314(18) Uani d . 1 . .
    C C65 1.0595(7) -0.0641(5) 0.3771(5) 0.047(2) Uani d . 1 . .
    H H65A 1.0305 -0.0973 0.3616 0.071 Uiso calc R 1 . .
    H H65B 1.0431 -0.0652 0.4276 0.071 Uiso calc R 1 . .
    H H65C 1.1362 -0.0832 0.3551 0.071 Uiso calc R 1 . .
    C C66 0.8590(7) 0.2325(5) 0.3715(4) 0.042(2) Uani d . 1 . .
    H H66A 0.9027 0.2567 0.3822 0.062 Uiso calc R 1 . .
    H H66B 0.7972 0.2381 0.4122 0.062 Uiso calc R 1 . .
    H H66C 0.8359 0.2577 0.3325 0.062 Uiso calc R 1 . .
loop_
    _atom_site_aniso_label
    _atom_site_aniso_U_11
    _atom_site_aniso_U_22
    _atom_site_aniso_U_33
    _atom_site_aniso_U_12
    _atom_site_aniso_U_13
    _atom_site_aniso_U_23
    Fe1 0.0325(6) 0.0166(5) 0.0198(5) -0.0057(5) -0.0057(4) 0.0023(4)
    Fe2 0.0330(6) 0.0174(5) 0.0225(5) -0.0082(5) -0.0053(5) 0.0036(4)
    Fe3 0.0371(7) 0.0172(5) 0.0250(6) -0.0074(5) -0.0066(5) 0.0036(4)
    Fe4 0.0518(8) 0.0402(7) 0.0364(7) -0.0215(6) -0.0093(6) -0.0052(5)
    Fe5 0.0518(8) 0.0269(6) 0.0343(6) -0.0156(6) -0.0157(6) 0.0054(5)
    Fe6 0.0405(7) 0.0314(7) 0.0330(6) -0.0088(5) -0.0145(5) -0.0018(5)
    Cl1 0.0454(12) 0.0432(12) 0.0421(11) -0.0224(10) -0.0191(10) 0.0132(9)
    Cl2 0.0463(13) 0.0519(14) 0.0517(13) -0.0225(11) -0.0226(11) 0.0182(10)
    Cl3 0.0502(14) 0.0557(15) 0.0560(14) -0.0252(12) -0.0239(11) 0.0191(11)
    Cl4 0.0776(18) 0.0479(14) 0.0466(13) -0.0239(13) -0.0195(12) 0.0035(10)
    Cl5 0.0685(17) 0.0799(19) 0.0388(13) -0.0368(15) -0.0125(12) 0.0089(12)
    Cl6 0.083(2) 0.0571(17) 0.090(2) -0.0209(15) -0.0305(16) -0.0304(15)
    Cl7 0.0692(18) 0.113(2) 0.0486(14) -0.0567(18) -0.0141(13) -0.0005(14)
    Cl8 0.0803(18) 0.0387(13) 0.0496(14) -0.0338(13) 0.0047(12) -0.0043(10)
    Cl9 0.0774(18) 0.0578(16) 0.0436(13) -0.0367(14) -0.0048(12) 0.0104(11)
    Cl10 0.0682(19) 0.0559(17) 0.094(2) 0.0004(14) -0.0334(16) 0.0099(15)
    Cl11 0.131(3) 0.0736(19) 0.0648(17) -0.0565(19) -0.0611(18) 0.0231(14)
    Cl12 0.0556(14) 0.0343(12) 0.0626(14) -0.0162(11) -0.0227(12) 0.0035(10)
    Cl13 0.0453(13) 0.0405(13) 0.0596(14) -0.0010(11) -0.0122(11) -0.0106(10)
    Cl14 0.0726(18) 0.086(2) 0.0361(12) -0.0237(15) -0.0222(12) 0.0028(12)
    Cl15 0.0464(14) 0.0592(16) 0.0727(17) -0.0207(12) -0.0265(12) -0.0040(12)
    N1 0.039(4) 0.012(3) 0.026(3) -0.007(3) -0.012(3) 0.004(2)
    N2 0.039(4) 0.013(3) 0.029(3) -0.004(3) -0.009(3) 0.001(2)
    N3 0.046(4) 0.015(3) 0.019(3) -0.001(3) -0.006(3) 0.003(2)
    N4 0.040(4) 0.020(3) 0.020(3) -0.009(3) -0.007(3) 0.001(2)
    N5 0.030(3) 0.016(3) 0.028(3) -0.005(3) -0.007(3) 0.004(2)
    N6 0.030(4) 0.017(3) 0.030(3) -0.005(3) -0.005(3) 0.001(2)
    N7 0.030(3) 0.016(3) 0.027(3) -0.009(3) -0.003(3) 0.005(2)
    N8 0.043(4) 0.021(3) 0.019(3) -0.012(3) -0.007(3) 0.005(2)
    N9 0.045(4) 0.023(3) 0.020(3) -0.011(3) -0.009(3) 0.001(2)
    N10 0.042(4) 0.019(3) 0.025(3) -0.009(3) -0.008(3) 0.002(2)
    N11 0.039(4) 0.017(3) 0.023(3) -0.007(3) -0.006(3) 0.006(2)
    N12 0.042(4) 0.020(3) 0.022(3) -0.007(3) -0.012(3) 0.003(2)
    N13 0.042(4) 0.025(4) 0.029(3) -0.015(3) -0.005(3) 0.001(3)
    N14 0.046(4) 0.019(3) 0.036(4) -0.012(3) -0.007(3) 0.002(3)
    N15 0.040(4) 0.014(3) 0.023(3) -0.011(3) -0.006(3) 0.001(2)
    N16 0.041(4) 0.024(3) 0.023(3) -0.012(3) -0.002(3) 0.006(3)
    N17 0.038(4) 0.024(4) 0.037(4) -0.015(3) -0.007(3) 0.005(3)
    N18 0.042(4) 0.018(3) 0.039(4) -0.009(3) -0.005(3) -0.004(3)
    N19 0.050(4) 0.013(3) 0.029(3) -0.009(3) -0.006(3) 0.006(2)
    N20 0.056(5) 0.021(3) 0.031(4) -0.013(3) -0.002(3) 0.005(3)
    N21 0.034(4) 0.017(3) 0.039(4) -0.006(3) -0.013(3) 0.002(3)
    N22 0.038(4) 0.020(3) 0.026(3) -0.006(3) -0.006(3) 0.004(3)
    N23 0.036(4) 0.019(3) 0.028(3) -0.005(3) -0.012(3) 0.006(2)
    N24 0.044(4) 0.017(3) 0.027(3) -0.009(3) -0.008(3) 0.002(2)
    C1 0.039(5) 0.022(4) 0.042(5) 0.006(4) -0.022(4) -0.004(3)
    C2 0.036(5) 0.034(5) 0.049(5) -0.006(4) -0.014(4) -0.005(4)
    C3 0.021(4) 0.021(4) 0.038(4) -0.002(3) -0.001(3) 0.000(3)
    C4 0.026(4) 0.040(5) 0.042(5) -0.013(4) -0.005(4) 0.003(4)
    C5 0.068(7) 0.031(5) 0.068(6) 0.007(5) -0.040(6) 0.005(4)
    C6 0.059(6) 0.013(4) 0.026(4) -0.006(4) -0.003(4) 0.002(3)
    C7 0.059(6) 0.024(4) 0.029(4) -0.013(4) -0.011(4) 0.012(3)
    C8 0.054(6) 0.043(5) 0.024(4) -0.025(5) -0.010(4) 0.008(4)
    C9 0.026(4) 0.035(5) 0.024(4) -0.011(4) -0.002(3) 0.001(3)
    C10 0.106(9) 0.028(5) 0.036(5) -0.014(5) -0.027(5) 0.021(4)
    C11 0.042(5) 0.033(5) 0.031(4) 0.005(4) -0.005(4) -0.015(4)
    C12 0.040(5) 0.015(4) 0.031(4) -0.009(3) 0.000(4) -0.006(3)
    C13 0.028(4) 0.020(4) 0.039(4) -0.006(3) -0.003(4) -0.008(3)
    C14 0.027(4) 0.024(4) 0.026(4) 0.000(3) -0.008(3) -0.001(3)
    C15 0.073(7) 0.020(4) 0.049(5) -0.022(4) -0.011(5) 0.006(4)
    C16 0.041(5) 0.035(5) 0.040(5) -0.015(4) -0.022(4) 0.003(4)
    C17 0.045(5) 0.019(4) 0.025(4) -0.011(4) -0.012(4) 0.004(3)
    C18 0.046(5) 0.032(4) 0.030(4) -0.021(4) -0.016(4) 0.012(3)
    C19 0.042(5) 0.033(4) 0.020(4) -0.018(4) 0.000(3) -0.004(3)
    C20 0.036(4) 0.024(4) 0.028(4) -0.013(4) -0.002(3) -0.007(3)
    C21 0.078(7) 0.039(5) 0.040(5) -0.027(5) -0.021(5) 0.018(4)
    C22 0.050(5) 0.035(5) 0.026(4) -0.020(4) -0.001(4) -0.007(3)
    C23 0.045(5) 0.030(5) 0.035(5) 0.005(4) -0.021(4) -0.005(4)
    C24 0.040(5) 0.047(6) 0.042(5) -0.009(5) -0.014(4) -0.004(4)
    C25 0.035(5) 0.037(5) 0.032(4) -0.009(4) -0.009(4) -0.007(3)
    C26 0.069(7) 0.039(5) 0.050(6) 0.007(5) -0.029(5) -0.008(4)
    C27 0.036(5) 0.052(6) 0.050(5) -0.019(4) -0.004(4) -0.006(4)
    C28 0.059(6) 0.018(4) 0.024(4) -0.009(4) -0.013(4) 0.001(3)
    C29 0.048(5) 0.033(5) 0.027(4) -0.020(4) -0.016(4) 0.014(3)
    C30 0.049(5) 0.040(5) 0.023(4) -0.021(4) -0.005(4) 0.003(3)
    C31 0.028(4) 0.027(4) 0.026(4) -0.008(3) -0.006(3) 0.002(3)
    C32 0.075(7) 0.038(5) 0.037(5) -0.025(5) -0.020(5) 0.012(4)
    C33 0.035(5) 0.037(5) 0.025(4) -0.004(4) -0.002(3) -0.007(3)
    C34 0.056(6) 0.024(4) 0.043(5) -0.021(4) 0.007(4) -0.011(4)
    C35 0.063(6) 0.051(6) 0.036(5) -0.039(5) -0.007(4) -0.008(4)
    C36 0.047(5) 0.036(5) 0.040(5) -0.008(4) -0.014(4) -0.009(4)
    C37 0.087(8) 0.046(6) 0.055(6) -0.040(6) 0.008(6) -0.003(5)
    C38 0.042(5) 0.045(5) 0.044(5) -0.017(4) -0.017(4) -0.009(4)
    C39 0.050(5) 0.012(4) 0.028(4) -0.004(4) 0.005(4) 0.004(3)
    C40 0.037(5) 0.038(5) 0.032(4) -0.014(4) -0.011(4) 0.014(4)
    C41 0.033(4) 0.049(5) 0.019(4) -0.017(4) -0.007(3) 0.010(3)
    C42 0.030(4) 0.023(4) 0.026(4) -0.005(3) -0.005(3) 0.000(3)
    C43 0.046(5) 0.037(5) 0.048(5) -0.010(4) -0.016(4) 0.020(4)
    C44 0.042(5) 0.031(5) 0.036(4) -0.009(4) -0.004(4) -0.011(3)
    C45 0.057(6) 0.032(5) 0.033(5) -0.024(4) 0.006(4) -0.004(4)
    C46 0.053(6) 0.057(6) 0.051(6) -0.032(5) 0.004(5) -0.019(5)
    C47 0.034(5) 0.033(5) 0.043(5) -0.014(4) -0.004(4) -0.003(4)
    C48 0.079(8) 0.030(5) 0.064(7) -0.028(5) 0.003(6) -0.003(4)
    C49 0.046(6) 0.061(6) 0.048(5) -0.020(5) -0.026(4) 0.010(4)
    C50 0.062(6) 0.016(4) 0.037(5) -0.003(4) -0.007(4) 0.002(3)
    C51 0.039(5) 0.032(5) 0.038(5) -0.017(4) -0.010(4) 0.013(4)
    C52 0.052(5) 0.037(5) 0.027(4) -0.024(4) -0.003(4) 0.006(3)
    C53 0.036(5) 0.033(4) 0.023(4) -0.013(4) -0.006(3) 0.001(3)
    C54 0.089(8) 0.040(5) 0.045(5) -0.034(5) -0.028(5) 0.024(4)
    C55 0.050(5) 0.026(4) 0.036(5) -0.007(4) -0.002(4) -0.005(3)
    C56 0.053(5) 0.020(4) 0.030(4) -0.002(4) -0.020(4) -0.001(3)
    C57 0.024(4) 0.030(4) 0.049(5) -0.005(4) -0.012(4) -0.002(4)
    C58 0.023(4) 0.030(4) 0.043(5) -0.008(4) -0.010(4) 0.004(3)
    C59 0.059(6) 0.021(4) 0.041(5) -0.001(4) -0.016(4) 0.004(3)
    C60 0.037(5) 0.029(5) 0.057(6) -0.012(4) -0.001(4) 0.005(4)
    C61 0.042(5) 0.009(3) 0.033(4) -0.011(3) 0.001(4) 0.002(3)
    C62 0.041(5) 0.033(5) 0.027(4) -0.016(4) -0.011(4) 0.015(3)
    C63 0.039(5) 0.045(5) 0.031(4) -0.015(4) -0.014(4) 0.003(4)
    C64 0.032(4) 0.041(5) 0.022(4) -0.015(4) -0.007(3) 0.002(3)
    C65 0.053(6) 0.043(5) 0.042(5) -0.016(5) -0.015(4) 0.015(4)
    C66 0.046(5) 0.042(5) 0.034(4) -0.010(4) -0.012(4) -0.010(4)
_geom_special_details
;
All e.s.d.'s (except the e.s.d. in the dihedral angle between two l.s. planes)
are estimated using the full covariance matrix. The cell e.s.d.'s are taken
into account individually in the estimation of e.s.d.'s in distances, angles
and torsion angles; correlations between e.s.d.'s in cell parameters are only
used when they are defined by crystal symmetry. An approximate (isotropic)
treatment of cell e.s.d.'s is used for estimating e.s.d.'s involving l.s.
planes.
;
loop_
    _geom_bond_atom_site_label_1
    _geom_bond_atom_site_label_2
    _geom_bond_site_symmetry_2
    _geom_bond_distance
    _geom_bond_publ_flag
    Fe1 N7 . 2.165(6) ?
    Fe1 N4 . 2.184(6) ?
    Fe1 N5 . 2.218(6) ?
    Fe1 N1 . 2.223(6) ?
    Fe1 Cl1 2_666 2.483(3) ?
    Fe1 Cl1 . 2.484(2) ?
    Fe1 Fe1 2_666 3.777(2) ?
    Fe2 N11 . 2.171(6) ?
    Fe2 N15 . 2.191(6) ?
    Fe2 N9 . 2.204(7) ?
    Fe2 N13 . 2.233(6) ?
    Fe2 Cl3 . 2.414(3) ?
    Fe2 Cl2 . 2.481(3) ?
    Fe2 Fe3 . 3.7028(17) ?
    Fe3 N19 . 2.158(6) ?
    Fe3 N23 . 2.170(6) ?
    Fe3 N21 . 2.202(6) ?
    Fe3 N17 . 2.213(6) ?
    Fe3 Cl2 . 2.444(3) ?
    Fe3 Cl3 . 2.482(3) ?
    Fe4 Cl6 . 2.173(3) ?
    Fe4 Cl7 . 2.187(3) ?
    Fe4 Cl5 . 2.188(3) ?
    Fe4 Cl4 . 2.218(3) ?
    Fe5 Cl11 . 2.163(3) ?
    Fe5 Cl10 . 2.177(3) ?
    Fe5 Cl9 . 2.186(3) ?
    Fe5 Cl8 . 2.210(2) ?
    Fe6 Cl15 . 2.174(3) ?
    Fe6 Cl13 . 2.180(3) ?
    Fe6 Cl14 . 2.187(3) ?
    Fe6 Cl12 . 2.216(3) ?
    Cl1 Fe1 2_666 2.483(3) ?
    N1 C3 . 1.336(9) ?
    N1 N2 . 1.376(8) ?
    N2 C1 . 1.339(10) ?
    N2 C6 . 1.427(10) ?
    N3 C7 . 1.344(9) ?
    N3 N4 . 1.377(8) ?
    N3 C6 . 1.446(9) ?
    N4 C9 . 1.349(9) ?
    N5 C14 . 1.321(9) ?
    N5 N6 . 1.389(8) ?
    N6 C12 . 1.352(9) ?
    N6 C17 . 1.440(9) ?
    N7 C20 . 1.350(9) ?
    N7 N8 . 1.380(8) ?
    N8 C18 . 1.339(9) ?
    N8 C17 . 1.448(9) ?
    N9 C25 . 1.343(10) ?
    N9 N10 . 1.374(8) ?
    N10 C23 . 1.358(10) ?
    N10 C28 . 1.444(10) ?
    N11 C31 . 1.338(9) ?
    N11 N12 . 1.392(8) ?
    N12 C29 . 1.346(9) ?
    N12 C28 . 1.462(9) ?
    N13 C36 . 1.325(10) ?
    N13 N14 . 1.388(8) ?
    N14 C34 . 1.338(10) ?
    N14 C39 . 1.432(10) ?
    N15 C42 . 1.340(9) ?
    N15 N16 . 1.373(8) ?
    N16 C40 . 1.350(9) ?
    N16 C39 . 1.457(9) ?
    N17 C47 . 1.345(10) ?
    N17 N18 . 1.364(8) ?
    N18 C45 . 1.351(10) ?
    N18 C50 . 1.451(11) ?
    N19 C53 . 1.358(9) ?
    N19 N20 . 1.363(8) ?
    N20 C51 . 1.348(10) ?
    N20 C50 . 1.445(10) ?
    N21 C58 . 1.342(9) ?
    N21 N22 . 1.373(8) ?
    N22 C56 . 1.364(10) ?
    N22 C61 . 1.461(9) ?
    N23 C64 . 1.348(9) ?
    N23 N24 . 1.381(8) ?
    N24 C62 . 1.342(9) ?
    N24 C61 . 1.438(9) ?
    C1 C2 . 1.357(12) ?
    C1 C5 . 1.503(11) ?
    C2 C3 . 1.406(11) ?
    C2 H2A . 0.9300 ?
    C3 C4 . 1.493(10) ?
    C4 H4A . 0.9600 ?
    C4 H4B . 0.9600 ?
    C4 H4C . 0.9600 ?
    C5 H5A . 0.9600 ?
    C5 H5B . 0.9600 ?
    C5 H5C . 0.9600 ?
    C6 H6A . 0.9700 ?
    C6 H6B . 0.9700 ?
    C7 C8 . 1.369(11) ?
    C7 C10 . 1.493(10) ?
    C8 C9 . 1.400(10) ?
    C8 H8A . 0.9300 ?
    C9 C11 . 1.473(10) ?
    C10 H10A . 0.9600 ?
    C10 H10B . 0.9600 ?
    C10 H10C . 0.9600 ?
    C11 H11A . 0.9600 ?
    C11 H11B . 0.9600 ?
    C11 H11C . 0.9600 ?
    C12 C13 . 1.364(11) ?
    C12 C15 . 1.508(10) ?
    C13 C14 . 1.404(10) ?
    C13 H13A . 0.9300 ?
    C14 C16 . 1.499(10) ?
    C15 H15A . 0.9600 ?
    C15 H15B . 0.9600 ?
    C15 H15C . 0.9600 ?
    C16 H16A . 0.9600 ?
    C16 H16B . 0.9600 ?
    C16 H16C . 0.9600 ?
    C17 H17A . 0.9700 ?
    C17 H17B . 0.9700 ?
    C18 C19 . 1.378(10) ?
    C18 C21 . 1.499(10) ?
    C19 C20 . 1.386(10) ?
    C19 H19A . 0.9300 ?
    C20 C22 . 1.509(10) ?
    C21 H21A . 0.9600 ?
    C21 H21B . 0.9600 ?
    C21 H21C . 0.9600 ?
    C22 H22A . 0.9600 ?
    C22 H22B . 0.9600 ?
    C22 H22C . 0.9600 ?
    C23 C24 . 1.337(12) ?
    C23 C26 . 1.514(11) ?
    C24 C25 . 1.380(11) ?
    C24 H24A . 0.9300 ?
    C25 C27 . 1.498(11) ?
    C26 H26A . 0.9600 ?
    C26 H26B . 0.9600 ?
    C26 H26C . 0.9600 ?
    C27 H27A . 0.9600 ?
    C27 H27B . 0.9600 ?
    C27 H27C . 0.9600 ?
    C28 H28A . 0.9700 ?
    C28 H28B . 0.9700 ?
    C29 C30 . 1.390(11) ?
    C29 C32 . 1.485(10) ?
    C30 C31 . 1.406(10) ?
    C30 H30A . 0.9300 ?
    C31 C33 . 1.482(10) ?
    C32 H32A . 0.9600 ?
    C32 H32B . 0.9600 ?
    C32 H32C . 0.9600 ?
    C33 H33A . 0.9600 ?
    C33 H33B . 0.9600 ?
    C33 H33C . 0.9600 ?
    C34 C35 . 1.360(13) ?
    C34 C37 . 1.507(12) ?
    C35 C36 . 1.398(12) ?
    C35 H35A . 0.9300 ?
    C36 C38 . 1.473(12) ?
    C37 H37A . 0.9600 ?
    C37 H37B . 0.9600 ?
    C37 H37C . 0.9600 ?
    C38 H38A . 0.9600 ?
    C38 H38B . 0.9600 ?
    C38 H38C . 0.9600 ?
    C39 H39A . 0.9700 ?
    C39 H39B . 0.9700 ?
    C40 C41 . 1.362(11) ?
    C40 C43 . 1.489(11) ?
    C41 C42 . 1.407(10) ?
    C41 H41A . 0.9300 ?
    C42 C44 . 1.478(10) ?
    C43 H43A . 0.9600 ?
    C43 H43B . 0.9600 ?
    C43 H43C . 0.9600 ?
    C44 H44A . 0.9600 ?
    C44 H44B . 0.9600 ?
    C44 H44C . 0.9600 ?
    C45 C46 . 1.346(13) ?
    C45 C48 . 1.503(11) ?
    C46 C47 . 1.385(12) ?
    C46 H46A . 0.9300 ?
    C47 C49 . 1.500(11) ?
    C48 H48A . 0.9600 ?
    C48 H48B . 0.9600 ?
    C48 H48C . 0.9600 ?
    C49 H49A . 0.9600 ?
    C49 H49B . 0.9600 ?
    C49 H49C . 0.9600 ?
    C50 H50A . 0.9700 ?
    C50 H50B . 0.9700 ?
    C51 C52 . 1.354(11) ?
    C51 C54 . 1.506(11) ?
    C52 C53 . 1.391(10) ?
    C52 H52A . 0.9300 ?
    C53 C55 . 1.483(10) ?
    C54 H54A . 0.9600 ?
    C54 H54B . 0.9600 ?
    C54 H54C . 0.9600 ?
    C55 H55A . 0.9600 ?
    C55 H55B . 0.9600 ?
    C55 H55C . 0.9600 ?
    C56 C57 . 1.364(11) ?
    C56 C59 . 1.485(10) ?
    C57 C58 . 1.376(10) ?
    C57 H57A . 0.9300 ?
    C58 C60 . 1.491(10) ?
    C59 H59A . 0.9600 ?
    C59 H59B . 0.9600 ?
    C59 H59C . 0.9600 ?
    C60 H60A . 0.9600 ?
    C60 H60B . 0.9600 ?
    C60 H60C . 0.9600 ?
    C61 H61A . 0.9700 ?
    C61 H61B . 0.9700 ?
    C62 C63 . 1.364(11) ?
    C62 C65 . 1.494(11) ?
    C63 C64 . 1.393(11) ?
    C63 H63A . 0.9300 ?
    C64 C66 . 1.484(11) ?
    C65 H65A . 0.9600 ?
    C65 H65B . 0.9600 ?
    C65 H65C . 0.9600 ?
    C66 H66A . 0.9600 ?
    C66 H66B . 0.9600 ?
    C66 H66C . 0.9600 ?
loop_
    _geom_angle_atom_site_label_1
    _geom_angle_atom_site_label_2
    _geom_angle_atom_site_label_3
    _geom_angle_site_symmetry_1
    _geom_angle_site_symmetry_3
    _geom_angle
    _geom_angle_publ_flag
    N7 Fe1 N4 . . 175.9(2) ?
    N7 Fe1 N5 . . 84.3(2) ?
    N4 Fe1 N5 . . 92.5(2) ?
    N7 Fe1 N1 . . 93.0(2) ?
    N4 Fe1 N1 . . 84.4(2) ?
    N5 Fe1 N1 . . 90.3(2) ?
    N7 Fe1 Cl1 . 2_666 93.18(17) ?
    N4 Fe1 Cl1 . 2_666 89.69(17) ?
    N5 Fe1 Cl1 . 2_666 95.11(16) ?
    N1 Fe1 Cl1 . 2_666 172.16(16) ?
    N7 Fe1 Cl1 . . 90.80(16) ?
    N4 Fe1 Cl1 . . 92.58(16) ?
    N5 Fe1 Cl1 . . 173.57(16) ?
    N1 Fe1 Cl1 . . 94.09(16) ?
    Cl1 Fe1 Cl1 2_666 . 81.01(9) ?
    N7 Fe1 Fe1 . 2_666 92.62(17) ?
    N4 Fe1 Fe1 . 2_666 91.49(17) ?
    N5 Fe1 Fe1 . 2_666 135.41(16) ?
    N1 Fe1 Fe1 . 2_666 134.28(15) ?
    Cl1 Fe1 Fe1 2_666 2_666 40.52(5) ?
    Cl1 Fe1 Fe1 . 2_666 40.49(6) ?
    N11 Fe2 N15 . . 176.1(2) ?
    N11 Fe2 N9 . . 84.6(2) ?
    N15 Fe2 N9 . . 93.6(2) ?
    N11 Fe2 N13 . . 91.8(2) ?
    N15 Fe2 N13 . . 84.7(2) ?
    N9 Fe2 N13 . . 89.8(2) ?
    N11 Fe2 Cl3 . . 89.59(18) ?
    N15 Fe2 Cl3 . . 92.54(17) ?
    N9 Fe2 Cl3 . . 172.30(17) ?
    N13 Fe2 Cl3 . . 95.43(18) ?
    N11 Fe2 Cl2 . . 94.50(17) ?
    N15 Fe2 Cl2 . . 89.04(16) ?
    N9 Fe2 Cl2 . . 93.04(17) ?
    N13 Fe2 Cl2 . . 173.29(17) ?
    Cl3 Fe2 Cl2 . . 82.42(9) ?
    N11 Fe2 Fe3 . . 93.45(17) ?
    N15 Fe2 Fe3 . . 90.32(17) ?
    N9 Fe2 Fe3 . . 133.71(16) ?
    N13 Fe2 Fe3 . . 136.52(17) ?
    Cl3 Fe2 Fe3 . . 41.56(6) ?
    Cl2 Fe2 Fe3 . . 40.88(6) ?
    N19 Fe3 N23 . . 175.4(2) ?
    N19 Fe3 N21 . . 92.1(2) ?
    N23 Fe3 N21 . . 83.9(2) ?
    N19 Fe3 N17 . . 84.4(2) ?
    N23 Fe3 N17 . . 93.5(2) ?
    N21 Fe3 N17 . . 91.8(2) ?
    N19 Fe3 Cl2 . . 92.93(19) ?
    N23 Fe3 Cl2 . . 91.30(17) ?
    N21 Fe3 Cl2 . . 172.22(17) ?
    N17 Fe3 Cl2 . . 94.60(18) ?
    N19 Fe3 Cl3 . . 88.04(18) ?
    N23 Fe3 Cl3 . . 94.39(17) ?
    N21 Fe3 Cl3 . . 92.45(17) ?
    N17 Fe3 Cl3 . . 171.44(18) ?
    Cl2 Fe3 Cl3 . . 81.80(9) ?
    N19 Fe3 Fe2 . . 91.30(19) ?
    N23 Fe3 Fe2 . . 93.09(17) ?
    N21 Fe3 Fe2 . . 132.33(16) ?
    N17 Fe3 Fe2 . . 135.84(17) ?
    Cl2 Fe3 Fe2 . . 41.62(6) ?
    Cl3 Fe3 Fe2 . . 40.19(6) ?
    Cl6 Fe4 Cl7 . . 108.90(13) ?
    Cl6 Fe4 Cl5 . . 110.04(13) ?
    Cl7 Fe4 Cl5 . . 109.23(11) ?
    Cl6 Fe4 Cl4 . . 109.57(12) ?
    Cl7 Fe4 Cl4 . . 108.78(12) ?
    Cl5 Fe4 Cl4 . . 110.28(12) ?
    Cl11 Fe5 Cl10 . . 110.33(14) ?
    Cl11 Fe5 Cl9 . . 108.39(13) ?
    Cl10 Fe5 Cl9 . . 111.11(13) ?
    Cl11 Fe5 Cl8 . . 108.99(11) ?
    Cl10 Fe5 Cl8 . . 108.23(13) ?
    Cl9 Fe5 Cl8 . . 109.77(10) ?
    Cl15 Fe6 Cl13 . . 109.96(11) ?
    Cl15 Fe6 Cl14 . . 110.51(12) ?
    Cl13 Fe6 Cl14 . . 109.46(11) ?
    Cl15 Fe6 Cl12 . . 107.95(11) ?
    Cl13 Fe6 Cl12 . . 109.50(11) ?
    Cl14 Fe6 Cl12 . . 109.43(11) ?
    Fe1 Cl1 Fe1 2_666 . 98.99(9) ?
    Fe3 Cl2 Fe2 . . 97.50(9) ?
    Fe2 Cl3 Fe3 . . 98.25(10) ?
    C3 N1 N2 . . 105.4(6) ?
    C3 N1 Fe1 . . 135.0(5) ?
    N2 N1 Fe1 . . 118.3(4) ?
    C1 N2 N1 . . 111.1(6) ?
    C1 N2 C6 . . 129.3(7) ?
    N1 N2 C6 . . 119.5(6) ?
    C7 N3 N4 . . 111.8(6) ?
    C7 N3 C6 . . 129.6(6) ?
    N4 N3 C6 . . 118.5(5) ?
    C9 N4 N3 . . 104.8(5) ?
    C9 N4 Fe1 . . 134.9(5) ?
    N3 N4 Fe1 . . 120.2(4) ?
    C14 N5 N6 . . 104.7(6) ?
    C14 N5 Fe1 . . 137.0(5) ?
    N6 N5 Fe1 . . 117.7(4) ?
    C12 N6 N5 . . 111.1(6) ?
    C12 N6 C17 . . 128.5(6) ?
    N5 N6 C17 . . 120.4(6) ?
    C20 N7 N8 . . 103.5(5) ?
    C20 N7 Fe1 . . 135.9(5) ?
    N8 N7 Fe1 . . 120.6(4) ?
    C18 N8 N7 . . 112.6(6) ?
    C18 N8 C17 . . 128.4(6) ?
    N7 N8 C17 . . 119.0(5) ?
    C25 N9 N10 . . 104.4(6) ?
    C25 N9 Fe2 . . 135.2(5) ?
    N10 N9 Fe2 . . 118.0(5) ?
    C23 N10 N9 . . 110.8(6) ?
    C23 N10 C28 . . 129.7(7) ?
    N9 N10 C28 . . 119.3(6) ?
    C31 N11 N12 . . 104.5(5) ?
    C31 N11 Fe2 . . 135.4(5) ?
    N12 N11 Fe2 . . 120.0(4) ?
    C29 N12 N11 . . 112.6(6) ?
    C29 N12 C28 . . 129.1(6) ?
    N11 N12 C28 . . 118.2(5) ?
    C36 N13 N14 . . 104.9(6) ?
    C36 N13 Fe2 . . 133.4(5) ?
    N14 N13 Fe2 . . 115.9(5) ?
    C34 N14 N13 . . 112.1(7) ?
    C34 N14 C39 . . 129.0(7) ?
    N13 N14 C39 . . 118.9(6) ?
    C42 N15 N16 . . 104.3(5) ?
    C42 N15 Fe2 . . 135.5(5) ?
    N16 N15 Fe2 . . 120.0(4) ?
    C40 N16 N15 . . 112.6(6) ?
    C40 N16 C39 . . 129.4(6) ?
    N15 N16 C39 . . 117.6(5) ?
    C47 N17 N18 . . 104.8(6) ?
    C47 N17 Fe3 . . 136.7(5) ?
    N18 N17 Fe3 . . 118.5(5) ?
    C45 N18 N17 . . 111.9(7) ?
    C45 N18 C50 . . 128.5(7) ?
    N17 N18 C50 . . 119.6(6) ?
    C53 N19 N20 . . 105.1(6) ?
    C53 N19 Fe3 . . 134.9(5) ?
    N20 N19 Fe3 . . 119.6(4) ?
    C51 N20 N19 . . 111.5(6) ?
    C51 N20 C50 . . 128.7(7) ?
    N19 N20 C50 . . 119.8(6) ?
    C58 N21 N22 . . 104.3(6) ?
    C58 N21 Fe3 . . 136.6(5) ?
    N22 N21 Fe3 . . 117.6(5) ?
    C56 N22 N21 . . 111.7(6) ?
    C56 N22 C61 . . 128.5(6) ?
    N21 N22 C61 . . 119.8(6) ?
    C64 N23 N24 . . 105.1(6) ?
    C64 N23 Fe3 . . 134.8(5) ?
    N24 N23 Fe3 . . 119.1(4) ?
    C62 N24 N23 . . 111.3(6) ?
    C62 N24 C61 . . 129.7(6) ?
    N23 N24 C61 . . 118.4(6) ?
    N2 C1 C2 . . 107.5(7) ?
    N2 C1 C5 . . 122.4(8) ?
    C2 C1 C5 . . 130.0(8) ?
    C1 C2 C3 . . 106.4(7) ?
    C1 C2 H2A . . 126.8 ?
    C3 C2 H2A . . 126.8 ?
    N1 C3 C2 . . 109.7(7) ?
    N1 C3 C4 . . 123.6(6) ?
    C2 C3 C4 . . 126.7(7) ?
    C3 C4 H4A . . 109.5 ?
    C3 C4 H4B . . 109.5 ?
    H4A C4 H4B . . 109.5 ?
    C3 C4 H4C . . 109.5 ?
    H4A C4 H4C . . 109.5 ?
    H4B C4 H4C . . 109.5 ?
    C1 C5 H5A . . 109.5 ?
    C1 C5 H5B . . 109.5 ?
    H5A C5 H5B . . 109.5 ?
    C1 C5 H5C . . 109.5 ?
    H5A C5 H5C . . 109.5 ?
    H5B C5 H5C . . 109.5 ?
    N2 C6 N3 . . 113.0(6) ?
    N2 C6 H6A . . 109.0 ?
    N3 C6 H6A . . 109.0 ?
    N2 C6 H6B . . 109.0 ?
    N3 C6 H6B . . 109.0 ?
    H6A C6 H6B . . 107.8 ?
    N3 C7 C8 . . 106.6(6) ?
    N3 C7 C10 . . 124.3(7) ?
    C8 C7 C10 . . 129.1(7) ?
    C7 C8 C9 . . 106.9(7) ?
    C7 C8 H8A . . 126.6 ?
    C9 C8 H8A . . 126.6 ?
    N4 C9 C8 . . 109.7(7) ?
    N4 C9 C11 . . 122.4(7) ?
    C8 C9 C11 . . 127.9(7) ?
    C7 C10 H10A . . 109.5 ?
    C7 C10 H10B . . 109.5 ?
    H10A C10 H10B . . 109.5 ?
    C7 C10 H10C . . 109.5 ?
    H10A C10 H10C . . 109.5 ?
    H10B C10 H10C . . 109.5 ?
    C9 C11 H11A . . 109.5 ?
    C9 C11 H11B . . 109.5 ?
    H11A C11 H11B . . 109.5 ?
    C9 C11 H11C . . 109.5 ?
    H11A C11 H11C . . 109.5 ?
    H11B C11 H11C . . 109.5 ?
    N6 C12 C13 . . 107.0(6) ?
    N6 C12 C15 . . 123.5(7) ?
    C13 C12 C15 . . 129.5(7) ?
    C12 C13 C14 . . 106.0(7) ?
    C12 C13 H13A . . 127.0 ?
    C14 C13 H13A . . 127.0 ?
    N5 C14 C13 . . 111.3(6) ?
    N5 C14 C16 . . 121.6(7) ?
    C13 C14 C16 . . 127.1(7) ?
    C12 C15 H15A . . 109.5 ?
    C12 C15 H15B . . 109.5 ?
    H15A C15 H15B . . 109.5 ?
    C12 C15 H15C . . 109.5 ?
    H15A C15 H15C . . 109.5 ?
    H15B C15 H15C . . 109.5 ?
    C14 C16 H16A . . 109.5 ?
    C14 C16 H16B . . 109.5 ?
    H16A C16 H16B . . 109.5 ?
    C14 C16 H16C . . 109.5 ?
    H16A C16 H16C . . 109.5 ?
    H16B C16 H16C . . 109.5 ?
    N6 C17 N8 . . 111.7(6) ?
    N6 C17 H17A . . 109.3 ?
    N8 C17 H17A . . 109.3 ?
    N6 C17 H17B . . 109.3 ?
    N8 C17 H17B . . 109.3 ?
    H17A C17 H17B . . 107.9 ?
    N8 C18 C19 . . 106.3(6) ?
    N8 C18 C21 . . 123.6(7) ?
    C19 C18 C21 . . 130.1(7) ?
    C18 C19 C20 . . 106.4(6) ?
    C18 C19 H19A . . 126.8 ?
    C20 C19 H19A . . 126.8 ?
    N7 C20 C19 . . 111.1(6) ?
    N7 C20 C22 . . 121.1(6) ?
    C19 C20 C22 . . 127.7(6) ?
    C18 C21 H21A . . 109.5 ?
    C18 C21 H21B . . 109.5 ?
    H21A C21 H21B . . 109.5 ?
    C18 C21 H21C . . 109.5 ?
    H21A C21 H21C . . 109.5 ?
    H21B C21 H21C . . 109.5 ?
    C20 C22 H22A . . 109.5 ?
    C20 C22 H22B . . 109.5 ?
    H22A C22 H22B . . 109.5 ?
    C20 C22 H22C . . 109.5 ?
    H22A C22 H22C . . 109.5 ?
    H22B C22 H22C . . 109.5 ?
    C24 C23 N10 . . 106.9(7) ?
    C24 C23 C26 . . 131.4(9) ?
    N10 C23 C26 . . 121.7(8) ?
    C23 C24 C25 . . 107.5(8) ?
    C23 C24 H24A . . 126.3 ?
    C25 C24 H24A . . 126.3 ?
    N9 C25 C24 . . 110.4(8) ?
    N9 C25 C27 . . 121.4(7) ?
    C24 C25 C27 . . 128.1(8) ?
    C23 C26 H26A . . 109.5 ?
    C23 C26 H26B . . 109.5 ?
    H26A C26 H26B . . 109.5 ?
    C23 C26 H26C . . 109.5 ?
    H26A C26 H26C . . 109.5 ?
    H26B C26 H26C . . 109.5 ?
    C25 C27 H27A . . 109.5 ?
    C25 C27 H27B . . 109.5 ?
    H27A C27 H27B . . 109.5 ?
    C25 C27 H27C . . 109.5 ?
    H27A C27 H27C . . 109.5 ?
    H27B C27 H27C . . 109.5 ?
    N10 C28 N12 . . 111.5(6) ?
    N10 C28 H28A . . 109.3 ?
    N12 C28 H28A . . 109.3 ?
    N10 C28 H28B . . 109.3 ?
    N12 C28 H28B . . 109.3 ?
    H28A C28 H28B . . 108.0 ?
    N12 C29 C30 . . 105.6(6) ?
    N12 C29 C32 . . 124.5(7) ?
    C30 C29 C32 . . 129.9(7) ?
    C29 C30 C31 . . 106.8(7) ?
    C29 C30 H30A . . 126.6 ?
    C31 C30 H30A . . 126.6 ?
    N11 C31 C30 . . 110.4(6) ?
    N11 C31 C33 . . 122.6(6) ?
    C30 C31 C33 . . 127.0(7) ?
    C29 C32 H32A . . 109.5 ?
    C29 C32 H32B . . 109.5 ?
    H32A C32 H32B . . 109.5 ?
    C29 C32 H32C . . 109.5 ?
    H32A C32 H32C . . 109.5 ?
    H32B C32 H32C . . 109.5 ?
    C31 C33 H33A . . 109.5 ?
    C31 C33 H33B . . 109.5 ?
    H33A C33 H33B . . 109.5 ?
    C31 C33 H33C . . 109.5 ?
    H33A C33 H33C . . 109.5 ?
    H33B C33 H33C . . 109.5 ?
    N14 C34 C35 . . 105.5(7) ?
    N14 C34 C37 . . 121.9(9) ?
    C35 C34 C37 . . 132.5(9) ?
    C34 C35 C36 . . 108.0(8) ?
    C34 C35 H35A . . 126.0 ?
    C36 C35 H35A . . 126.0 ?
    N13 C36 C35 . . 109.5(8) ?
    N13 C36 C38 . . 122.8(8) ?
    C35 C36 C38 . . 127.6(8) ?
    C34 C37 H37A . . 109.5 ?
    C34 C37 H37B . . 109.5 ?
    H37A C37 H37B . . 109.5 ?
    C34 C37 H37C . . 109.5 ?
    H37A C37 H37C . . 109.5 ?
    H37B C37 H37C . . 109.5 ?
    C36 C38 H38A . . 109.5 ?
    C36 C38 H38B . . 109.5 ?
    H38A C38 H38B . . 109.5 ?
    C36 C38 H38C . . 109.5 ?
    H38A C38 H38C . . 109.5 ?
    H38B C38 H38C . . 109.5 ?
    N14 C39 N16 . . 112.4(6) ?
    N14 C39 H39A . . 109.1 ?
    N16 C39 H39A . . 109.1 ?
    N14 C39 H39B . . 109.1 ?
    N16 C39 H39B . . 109.1 ?
    H39A C39 H39B . . 107.9 ?
    N16 C40 C41 . . 106.0(7) ?
    N16 C40 C43 . . 124.3(7) ?
    C41 C40 C43 . . 129.7(7) ?
    C40 C41 C42 . . 106.8(6) ?
    C40 C41 H41A . . 126.6 ?
    C42 C41 H41A . . 126.6 ?
    N15 C42 C41 . . 110.3(6) ?
    N15 C42 C44 . . 122.0(6) ?
    C41 C42 C44 . . 127.7(7) ?
    C40 C43 H43A . . 109.5 ?
    C40 C43 H43B . . 109.5 ?
    H43A C43 H43B . . 109.5 ?
    C40 C43 H43C . . 109.5 ?
    H43A C43 H43C . . 109.5 ?
    H43B C43 H43C . . 109.5 ?
    C42 C44 H44A . . 109.5 ?
    C42 C44 H44B . . 109.5 ?
    H44A C44 H44B . . 109.5 ?
    C42 C44 H44C . . 109.5 ?
    H44A C44 H44C . . 109.5 ?
    H44B C44 H44C . . 109.5 ?
    C46 C45 N18 . . 105.8(7) ?
    C46 C45 C48 . . 130.8(9) ?
    N18 C45 C48 . . 123.3(9) ?
    C45 C46 C47 . . 108.1(8) ?
    C45 C46 H46A . . 125.9 ?
    C47 C46 H46A . . 125.9 ?
    N17 C47 C46 . . 109.3(8) ?
    N17 C47 C49 . . 121.3(7) ?
    C46 C47 C49 . . 129.3(9) ?
    C45 C48 H48A . . 109.5 ?
    C45 C48 H48B . . 109.5 ?
    H48A C48 H48B . . 109.5 ?
    C45 C48 H48C . . 109.5 ?
    H48A C48 H48C . . 109.5 ?
    H48B C48 H48C . . 109.5 ?
    C47 C49 H49A . . 109.5 ?
    C47 C49 H49B . . 109.5 ?
    H49A C49 H49B . . 109.5 ?
    C47 C49 H49C . . 109.5 ?
    H49A C49 H49C . . 109.5 ?
    H49B C49 H49C . . 109.5 ?
    N20 C50 N18 . . 112.3(7) ?
    N20 C50 H50A . . 109.1 ?
    N18 C50 H50A . . 109.1 ?
    N20 C50 H50B . . 109.1 ?
    N18 C50 H50B . . 109.1 ?
    H50A C50 H50B . . 107.9 ?
    N20 C51 C52 . . 106.8(7) ?
    N20 C51 C54 . . 123.1(7) ?
    C52 C51 C54 . . 130.1(8) ?
    C51 C52 C53 . . 107.4(7) ?
    C51 C52 H52A . . 126.3 ?
    C53 C52 H52A . . 126.3 ?
    N19 C53 C52 . . 109.1(7) ?
    N19 C53 C55 . . 122.9(6) ?
    C52 C53 C55 . . 128.0(7) ?
    C51 C54 H54A . . 109.5 ?
    C51 C54 H54B . . 109.5 ?
    H54A C54 H54B . . 109.5 ?
    C51 C54 H54C . . 109.5 ?
    H54A C54 H54C . . 109.5 ?
    H54B C54 H54C . . 109.5 ?
    C53 C55 H55A . . 109.5 ?
    C53 C55 H55B . . 109.5 ?
    H55A C55 H55B . . 109.5 ?
    C53 C55 H55C . . 109.5 ?
    H55A C55 H55C . . 109.5 ?
    H55B C55 H55C . . 109.5 ?
    C57 C56 N22 . . 105.5(6) ?
    C57 C56 C59 . . 132.1(8) ?
    N22 C56 C59 . . 122.3(8) ?
    C56 C57 C58 . . 107.6(7) ?
    C56 C57 H57A . . 126.2 ?
    C58 C57 H57A . . 126.2 ?
    N21 C58 C57 . . 110.8(7) ?
    N21 C58 C60 . . 121.6(7) ?
    C57 C58 C60 . . 127.6(7) ?
    C56 C59 H59A . . 109.5 ?
    C56 C59 H59B . . 109.5 ?
    H59A C59 H59B . . 109.5 ?
    C56 C59 H59C . . 109.5 ?
    H59A C59 H59C . . 109.5 ?
    H59B C59 H59C . . 109.5 ?
    C58 C60 H60A . . 109.5 ?
    C58 C60 H60B . . 109.5 ?
    H60A C60 H60B . . 109.5 ?
    C58 C60 H60C . . 109.5 ?
    H60A C60 H60C . . 109.5 ?
    H60B C60 H60C . . 109.5 ?
    N24 C61 N22 . . 112.5(6) ?
    N24 C61 H61A . . 109.1 ?
    N22 C61 H61A . . 109.1 ?
    N24 C61 H61B . . 109.1 ?
    N22 C61 H61B . . 109.1 ?
    H61A C61 H61B . . 107.8 ?
    N24 C62 C63 . . 106.8(7) ?
    N24 C62 C65 . . 122.7(7) ?
    C63 C62 C65 . . 130.5(7) ?
    C62 C63 C64 . . 107.3(7) ?
    C62 C63 H63A . . 126.3 ?
    C64 C63 H63A . . 126.3 ?
    N23 C64 C63 . . 109.4(7) ?
    N23 C64 C66 . . 122.8(7) ?
    C63 C64 C66 . . 127.8(7) ?
    C62 C65 H65A . . 109.5 ?
    C62 C65 H65B . . 109.5 ?
    H65A C65 H65B . . 109.5 ?
    C62 C65 H65C . . 109.5 ?
    H65A C65 H65C . . 109.5 ?
    H65B C65 H65C . . 109.5 ?
    C64 C66 H66A . . 109.5 ?
    C64 C66 H66B . . 109.5 ?
    H66A C66 H66B . . 109.5 ?
    C64 C66 H66C . . 109.5 ?
    H66A C66 H66C . . 109.5 ?
    H66B C66 H66C . . 109.5 ?
data_global
_journal_date_recd_electronic     2008-10-11
_journal_date_accepted     2008-10-28
_journal_name_full     'Acta Crystallographica, Section E'
_journal_year     2008
_journal_volume     64
_journal_issue     12
_journal_page_first     m1504
_journal_page_last     m1504
_journal_paper_category     QM
_journal_coeditor_code     BR2084
_publ_contact_author_name     'HongYing Xia'
_publ_contact_author_address
;
College of Chemistry and Chemical Engineering,
Jiangxi Science and Technologe Normal University,
NanChang 330013,
P.R. China,
;
_publ_contact_author_email     'hyxia-jx@163.com'
_publ_contact_author_fax     ?
_publ_contact_author_phone     '+86 791-3805183'
_publ_section_title
;
Di-\m-chlorido-bis{bis[3,5-dimethylpyrazol-1-yl-\k<i>N</i>^2^)methane]iron(II)}
bis[tetrachloridoferrate(III)]
;
loop_
    _publ_author_name
    _publ_author_address
    'Xia, HongYing'
;
College of Chemistry and Chemical Engineering,
Jiangxi Science and Technology Normal University,
Nanchang 330013
People's Republic of China
;
    'Liu, YueLong'
;
College of Chemistry and Chemical Engineering,
Jiangxi Science and Technology Normal University,
Nanchang 330013
People's Republic of China
;
