# Supplementary material for: Di-μ-chlorido-bis­{bis­[3,5-dimethyl­pyrazol-1-yl-κN 2)methane]iron(II)} bis­[tetra­chloridoferrate(III)]
Source: Acta Crystallogr Sect E Struct Rep Online. 2008 Nov 8;64(Pt 12):m1504. doi: 10.1107/S1600536808035253 (PMC2959963; doi:10.1107/S1600536808035253)
Supplement: Supplementary file 2 [file e-64-m1504-Isup2.hkl]

# 
# h,k,l, Fc-squared, Fo-squared, sigma(Fo-squared) and status flag 
# 
data_I

_audit_update_record
;
2008-10-11 # Formatted by publCIF
;
_shelx_title ' L in P-1' 
_shelx_refln_list_code          4 
_shelx_F_calc_maximum      424.03 
_exptl_crystal_F_000      2142.00 
_reflns_d_resolution_high  0.8300 
 
loop_ 
 _symmetry_equiv_pos_as_xyz 
 'x, y, z' 
 '-x, -y, -z' 
 
_cell_length_a    14.1002 
_cell_length_b    18.2443 
_cell_length_c    19.9693 
_cell_angle_alpha  85.579 
_cell_angle_beta   71.233 
_cell_angle_gamma  68.204 
 
_shelx_F_squared_multiplier     1.000 
 
loop_ 
 _refln_index_h 
 _refln_index_k 
 _refln_index_l 
 _refln_F_squared_calc 
 _refln_F_squared_meas 
 _refln_F_squared_sigma 
 _refln_observed_status 
   2   0   0      250.37      211.07     51.20 o 
   3   0   0   154144.05   158324.17   1763.39 o 
   4   0   0     1149.63      888.41    144.63 o 
   5   0   0      446.51      181.08     58.59 o 
   6   0   0     6241.35     6402.07    291.72 o 
   7   0   0      861.22     1003.29    139.25 o 
   8   0   0     2230.89     2627.48    209.67 o 
   9   0   0        6.39       80.90    174.07 o 
  10   0   0      206.80      382.06    134.18 o 
  11   0   0     3543.77     3660.95    461.59 o 
  12   0   0      478.46      118.24    167.21 o 
  13   0   0       11.39      293.62     96.21 o 
  14   0   0       92.39      296.10    187.43 o 
 -14   1   0      325.98      178.43    248.29 o 
 -13   1   0      226.74     -118.24    150.49 o 
 -12   1   0     3215.44     3311.95    403.30 o 
 -11   1   0       15.46      203.96    201.00 o 
 -10   1   0      583.93      774.90    215.45 o 
  -9   1   0     2904.89     3018.15    280.63 o 
  -8   1   0     6538.56     6916.19    285.88 o 
  -7   1   0     1210.04      962.27    136.53 o 
  -6   1   0     8498.08     8846.06    295.23 o 
  -5   1   0    18771.42    17767.17    369.38 o 
  -4   1   0    14264.76    13669.70    292.02 o 
  -3   1   0    28249.48    27372.94    551.79 o 
  -2   1   0    12261.59    11579.45    220.64 o 
   2   1   0     4032.74     4416.30    151.77 o 
   3   1   0     8300.17     8963.43    303.25 o 
   4   1   0       23.79      137.46     90.02 o 
   5   1   0        9.44       40.40     63.43 o 
   6   1   0     4401.82     4315.85    263.46 o 
   7   1   0     6544.73     6611.99    241.30 o 
   8   1   0     4582.24     4319.48    318.55 o 
   9   1   0       14.14       83.45    170.66 o 
  10   1   0     1233.73      540.75     97.97 o 
  11   1   0     3413.43     3512.92    260.70 o 
  12   1   0      996.00      928.34    215.45 o 
  13   1   0     2004.44     2501.56    555.71 o 
  14   1   0     1260.42     1210.84    473.86 o 
  15   1   0      243.92      283.76    147.72 o 
 -14   2   0      152.61      317.15    135.61 o 
 -13   2   0       69.77      293.02    212.82 o 
 -12   2   0       72.71      236.47    354.71 o 
 -11   2   0      129.81      409.88    124.57 o 
 -10   2   0      529.61      535.58    140.48 o 
  -9   2   0     1745.75     1862.56    237.25 o 
  -8   2   0     3061.48     3064.69    194.81 o 
  -7   2   0     1034.97      737.77    129.70 o 
  -6   2   0     1474.32      826.75    160.42 o 
  -5   2   0    12766.89    11375.40    273.63 o 
  -4   2   0    84718.23    85624.30    753.70 o 
  -3   2   0     2116.28     2501.47    172.25 o 
  -2   2   0      496.55      393.03    170.67 o 
  -1   2   0   128399.64   138278.11   1072.85 o 
   2   2   0    77293.21    81589.34    650.29 o 
   3   2   0     1213.79      915.50    109.97 o 
   4   2   0    76719.02    76808.62    658.95 o 
   5   2   0     4022.44     3658.90    150.81 o 
   6   2   0      812.41      628.25     90.16 o 
   7   2   0      886.00      888.19    139.16 o 
   8   2   0     3791.10     3849.71    279.88 o 
   9   2   0       37.89      193.39     78.14 o 
  10   2   0      865.12      702.98    132.96 o 
  11   2   0      324.79      376.25    113.27 o 
  12   2   0       96.80        7.20    159.94 o 
  13   2   0       95.83     -158.44    164.72 o 
  14   2   0      257.31      535.66    201.00 o 
  15   2   0      110.68      266.34    158.19 o 
 -14   3   0      182.74        0.00    236.47 o 
 -13   3   0      758.49      396.74    165.53 o 
 -12   3   0      834.56      540.50    170.26 o 
 -11   3   0       21.56      343.58    135.61 o 
 -10   3   0     1822.40     1716.49    354.71 o 
  -9   3   0      272.95      258.22    106.36 o 
  -8   3   0      240.50      352.76     92.72 o 
  -7   3   0     2789.79     2729.29    303.77 o 
  -6   3   0    14502.69    15582.49    450.54 o 
  -5   3   0     4710.19     4521.76    242.33 o 
  -4   3   0    11800.86    12072.26    274.76 o 
  -3   3   0    16100.15    14194.54    280.31 o 
  -2   3   0     3735.78     4387.29    172.62 o 
  -1   3   0     5648.04     5860.48    211.62 o 
   0   3   0    49775.46    50155.70    495.92 o 
   1   3   0      365.97      311.79     71.68 o 
   2   3   0      186.78       94.59     51.16 o 
   3   3   0    57939.12    57447.24    510.89 o 
   4   3   0     2490.12     2215.13    202.80 o 
   5   3   0        6.73      101.69     78.50 o 
   6   3   0       95.90       22.21     71.68 o 
   7   3   0       97.98       55.32    129.70 o 
   8   3   0     6943.13     7885.52    258.98 o 
   9   3   0       11.51      287.58     93.85 o 
  10   3   0      678.53      672.41    111.38 o 
  11   3   0       10.90      213.73     80.62 o 
  12   3   0     1996.02     2276.28    267.54 o 
  13   3   0      141.05      226.51    295.59 o 
  14   3   0        1.97      119.48    307.41 o 
  15   3   0        7.03      166.71    342.88 o 
 -13   4   0      574.60      360.62    192.42 o 
 -12   4   0      217.97      141.88    133.77 o 
 -11   4   0       19.55       28.90    153.71 o 
 -10   4   0     1510.51     1652.36    346.38 o 
  -9   4   0     1169.78     1405.91    354.71 o 
  -8   4   0     1585.20     1773.91    286.71 o 
  -7   4   0     3412.15     3014.42    218.44 o 
  -6   4   0     1228.08     1537.06    174.00 o 
  -5   4   0     3974.79     3831.15    174.16 o 
  -4   4   0    17946.31    18684.50    386.92 o 
  -3   4   0      460.76      240.18     80.65 o 
  -2   4   0     7413.44     8540.46    289.50 o 
  -1   4   0     1573.06     1930.35    178.60 o 
   0   4   0       31.31      226.12     56.53 o 
   1   4   0     2891.19     3510.54    139.94 o 
   2   4   0    10787.85    11134.46    242.67 o 
   3   4   0     8646.49     9050.38    317.92 o 
   4   4   0     8828.68     7763.56    279.02 o 
   5   4   0     3515.87     3390.10    155.28 o 
   6   4   0     4209.52     4086.77    185.81 o 
   7   4   0     1231.04     1027.19    119.88 o 
   8   4   0     3757.00     3399.32    221.06 o 
   9   4   0     1061.80      936.46    136.97 o 
  10   4   0      473.74      382.26    134.69 o 
  11   4   0       72.39      331.49    104.46 o 
  12   4   0     2862.89     3321.02    263.95 o 
  13   4   0        6.20      304.63    153.71 o 
  14   4   0     1556.60     1439.58    375.94 o 
  15   4   0       14.90      177.35    177.35 o 
 -13   5   0      245.23      258.99    174.97 o 
 -12   5   0     1087.44      813.46    236.11 o 
 -11   5   0      200.45      268.00    147.72 o 
 -10   5   0      919.43      774.05    249.15 o 
  -9   5   0     2241.59     2749.31    438.71 o 
  -8   5   0      213.04      241.09     88.90 o 
  -7   5   0      288.38      425.21     99.28 o 
  -6   5   0     4575.43     4984.41    266.54 o 
  -5   5   0      753.86      546.43     98.98 o 
  -4   5   0     1663.79     2194.54    153.02 o 
  -3   5   0     7450.72     6985.76    209.20 o 
  -2   5   0      255.18      371.92     76.42 o 
  -1   5   0     8200.52     6835.68    235.09 o 
   0   5   0      394.88      366.04     75.17 o 
   1   5   0     3788.73     3918.15    154.06 o 
   2   5   0     8431.05     9268.63    301.33 o 
   3   5   0       23.97      127.18     92.99 o 
   4   5   0     5020.01     4703.33    169.91 o 
   5   5   0      484.29      281.24     73.39 o 
   6   5   0     4133.89     3592.74    137.93 o 
   7   5   0     1878.29     1625.03    168.77 o 
   8   5   0     6009.62     5529.32    290.32 o 
   9   5   0       42.41      170.78     79.49 o 
  10   5   0      940.12      962.12    138.19 o 
  11   5   0      299.57      428.82     88.74 o 
  12   5   0      397.72      352.61    111.97 o 
  13   5   0     2233.68     2279.60    863.12 o 
  14   5   0      236.93      446.93    165.53 o 
  15   5   0       17.64      333.12    187.43 o 
 -12   6   0      751.38      723.83    158.19 o 
 -11   6   0     1701.39     2022.78    346.39 o 
 -10   6   0       78.31      -67.56    174.97 o 
  -9   6   0        4.97     -174.97    174.97 o 
  -8   6   0     4332.04     4876.11    372.99 o 
  -7   6   0       35.12       33.23     95.41 o 
  -6   6   0     1804.87     1966.52    183.90 o 
  -5   6   0      165.67      236.47     87.03 o 
  -4   6   0     2785.55     3501.43    228.68 o 
  -3   6   0    17334.68    18304.13    348.14 o 
  -2   6   0     1770.69     1571.08    133.32 o 
  -1   6   0     4036.68     3900.87    144.58 o 
   0   6   0    17314.66    17984.97    308.69 o 
   1   6   0     4195.02     4087.96    203.38 o 
   2   6   0       25.26      112.74     92.16 o 
   3   6   0    56700.93    56132.03    527.38 o 
   4   6   0    23525.37    22145.56    436.86 o 
   5   6   0       16.08      -36.65     91.81 o 
   6   6   0      169.36      222.18     69.42 o 
   7   6   0     4683.02     4460.49    244.27 o 
   8   6   0     9818.24    10407.84    365.21 o 
   9   6   0     2759.46     2811.39    229.66 o 
  10   6   0      958.65      752.62    119.75 o 
  11   6   0     4818.71     4900.94    314.01 o 
  12   6   0       16.34      205.15    170.98 o 
  13   6   0     3092.27     4209.86    331.90 o 
  14   6   0      106.53       35.47    117.05 o 
  15   6   0       22.39      233.98    142.98 o 
  16   6   0      168.09      543.88    319.24 o 
 -12   7   0     1617.57     1035.22    295.44 o 
 -11   7   0        1.26       59.81    135.61 o 
 -10   7   0      167.75      520.24    331.06 o 
  -9   7   0     1894.08     1780.98    334.42 o 
  -8   7   0      542.77      482.14    224.65 o 
  -7   7   0     5603.74     5642.93    286.71 o 
  -6   7   0     1512.37     1568.86    224.86 o 
  -5   7   0      749.25     1076.04    153.92 o 
  -4   7   0      133.27      196.27     68.90 o 
  -3   7   0     2757.32     3227.10    162.36 o 
  -2   7   0     8466.74     8167.22    274.76 o 
  -1   7   0       31.30      -57.37     67.42 o 
   0   7   0      348.67      233.05     67.32 o 
   1   7   0      239.16      259.90     64.85 o 
   2   7   0    14270.63    13571.13    274.03 o 
   3   7   0     5555.19     5129.39    203.23 o 
   4   7   0    24841.53    23553.93    309.33 o 
   5   7   0      206.45      246.16     63.55 o 
   6   7   0     3647.92     3814.43    228.68 o 
   7   7   0    14784.89    14861.48    375.02 o 
   8   7   0     4563.40     4927.91    261.26 o 
   9   7   0    16038.60    17004.40    515.39 o 
  10   7   0     5436.02     6012.82    255.44 o 
  11   7   0     2316.27     2910.82    270.32 o 
  12   7   0     1044.24      674.82    158.22 o 
  13   7   0     1299.36     1472.77    230.09 o 
  14   7   0       13.50      227.01    248.29 o 
  15   7   0       19.25      327.51    164.72 o 
  16   7   0      145.90      168.16    165.53 o 
 -11   8   0      311.07      356.10    261.38 o 
 -10   8   0        0.75      -69.82    224.65 o 
  -9   8   0     3321.60     4053.34    437.47 o 
  -8   8   0        2.84       20.87    271.94 o 
  -7   8   0     2776.54     2748.90    312.45 o 
  -6   8   0     2093.09     1799.18    280.46 o 
  -5   8   0      445.76      568.26    115.71 o 
  -4   8   0    16202.68    17657.70    348.64 o 
  -3   8   0      885.31      969.21    122.02 o 
  -2   8   0     3406.72     3542.06    168.26 o 
  -1   8   0    68016.49    70518.54    937.09 o 
   0   8   0      884.12      810.75    103.14 o 
   1   8   0      414.36      262.90    100.98 o 
   2   8   0    32890.51    30546.53    580.24 o 
   3   8   0     4408.15     3707.83    208.54 o 
   4   8   0    11348.08    10431.14    255.44 o 
   5   8   0      508.40      576.78     93.91 o 
   6   8   0     1051.71      859.24    130.75 o 
   7   8   0     9263.77     8902.73    323.20 o 
   8   8   0        0.52       82.24    119.46 o 
   9   8   0     2995.25     3313.75    217.53 o 
  10   8   0       24.54      263.12    109.22 o 
  11   8   0      778.93      522.11    126.30 o 
  12   8   0     2566.92     2969.94    245.73 o 
  13   8   0      243.98      144.39    106.49 o 
  14   8   0       30.24       89.86    124.57 o 
  15   8   0      565.08      241.73    147.72 o 
  16   8   0        5.01       59.74    271.94 o 
 -11   9   0      252.98      293.22    118.05 o 
 -10   9   0      546.12      488.56    135.61 o 
  -9   9   0      331.94      118.24    107.73 o 
  -8   9   0      173.68       55.89    425.65 o 
  -7   9   0     3590.38     4145.33    380.24 o 
  -6   9   0       67.39       -8.71    165.53 o 
  -5   9   0       23.70      180.51     88.74 o 
  -4   9   0       86.56      366.53     90.00 o 
  -3   9   0      891.59      992.33    162.20 o 
  -2   9   0      300.75      261.45    133.11 o 
  -1   9   0       74.66      180.01     57.31 o 
   0   9   0    12884.62    11091.84    303.99 o 
   1   9   0      234.36      338.65    189.18 o 
   2   9   0     2409.57     2254.03    164.89 o 
   3   9   0     8357.75     8072.36    300.36 o 
   4   9   0     2299.67     2130.83    169.01 o 
   5   9   0     2595.40     1843.68    144.77 o 
   6   9   0    18630.25    19656.38    445.35 o 
   7   9   0     3413.57     3418.27    220.24 o 
   8   9   0     8586.84     8566.80    340.33 o 
   9   9   0     1936.89     2158.01    199.96 o 
  10   9   0     1455.92     1339.17    190.24 o 
  11   9   0     1407.13     1075.05    162.79 o 
  12   9   0     3681.30     4404.95    336.39 o 
  13   9   0     1201.20     1621.49    300.98 o 
  14   9   0       89.49      344.40    153.71 o 
  15   9   0      483.39      479.25    124.57 o 
  16   9   0       64.75      456.89    342.88 o 
 -10  10   0      161.01      418.55    307.41 o 
  -9  10   0        4.66      546.03    181.66 o 
  -8  10   0     1985.41     2128.23    543.88 o 
  -7  10   0     1278.42      989.18    378.35 o 
  -6  10   0      350.61      419.42    152.99 o 
  -5  10   0     1343.93     1062.15    390.18 o 
  -4  10   0        1.72      222.84    116.05 o 
  -3  10   0      385.27      382.55     90.00 o 
  -2  10   0    18629.02    18080.22    463.79 o 
  -1  10   0        6.84      149.91     85.33 o 
   0  10   0     1766.89     2049.29    147.87 o 
   1  10   0    27892.39    31599.25    449.06 o 
   2  10   0        1.08      223.95     56.82 o 
   3  10   0        4.05       73.34    102.39 o 
   4  10   0      866.83      805.73    125.97 o 
   5  10   0      125.52       42.74    136.53 o 
   6  10   0     4720.32     4584.78    215.93 o 
   7  10   0     1093.56     1382.77    181.16 o 
   8  10   0      333.40      579.11    107.72 o 
   9  10   0        0.27     -107.51    107.51 o 
  10  10   0      125.60      292.34    119.46 o 
  11  10   0       86.18      302.03    146.18 o 
  12  10   0       71.13       42.56    190.62 o 
  13  10   0       18.18     -114.28    166.28 o 
  14  10   0     1742.30     2955.88    543.88 o 
  15  10   0       71.89      138.50    113.51 o 
  16  10   0        8.21      163.28    307.41 o 
  -9  11   0        4.46      201.00    248.29 o 
  -8  11   0      778.03      550.75    378.35 o 
  -7  11   0      971.52      944.42    307.41 o 
  -6  11   0      156.06      291.65    139.65 o 
  -5  11   0      853.17      851.29    265.97 o 
  -4  11   0      240.08      248.77    283.76 o 
  -3  11   0        0.64      226.50    160.42 o 
  -2  11   0        0.22       43.15    130.90 o 
  -1  11   0     4808.32     4696.59    242.33 o 
   0  11   0      640.70      617.23    102.14 o 
   1  11   0      490.68      459.42     95.96 o 
   2  11   0      275.86      258.96    143.35 o 
   3  11   0        0.72      113.03     74.58 o 
   4  11   0      101.09      233.14     83.12 o 
   5  11   0      117.09       53.57    112.63 o 
   6  11   0       47.56      -89.04     89.04 o 
   7  11   0       18.80      257.10     93.03 o 
   8  11   0     1964.35     1913.95    187.30 o 
   9  11   0      311.68      168.99     85.33 o 
  10  11   0      334.25      520.74    126.29 o 
  11  11   0      781.71      507.43    242.69 o 
  12  11   0      365.31      390.43    108.75 o 
  13  11   0      169.41      165.53    183.93 o 
  14  11   0        4.11      255.23    194.08 o 
  15  11   0      334.99      482.79    295.59 o 
  -9  12   0       40.45      420.51    179.02 o 
  -8  12   0       15.01      199.31    212.82 o 
  -7  12   0      177.64      131.75    131.73 o 
  -6  12   0     1833.97     1678.94    449.29 o 
  -5  12   0       10.89      380.84    158.19 o 
  -4  12   0       40.48      201.00    366.53 o 
  -3  12   0        2.24      297.95    164.72 o 
  -2  12   0        6.09      121.50    129.70 o 
  -1  12   0       10.64      302.05     93.70 o 
   0  12   0     4917.68     5624.94    290.12 o 
   1  12   0     1317.04     1638.74    177.48 o 
   2  12   0     1421.08     1161.09    191.14 o 
   3  12   0      680.58      407.91    105.19 o 
   4  12   0       13.54      238.48     91.57 o 
   5  12   0     9815.44     9882.81    273.16 o 
   6  12   0     3701.24     3928.61    222.31 o 
   7  12   0      786.07      703.86    139.94 o 
   8  12   0      483.78      545.81    102.74 o 
   9  12   0     1025.38      931.71    172.56 o 
  10  12   0      129.19      283.36     84.35 o 
  11  12   0     3483.44     3875.01    258.68 o 
  12  12   0     1459.80     1255.31    223.42 o 
  13  12   0      541.24      531.22    130.66 o 
  14  12   0       17.09      225.34    141.39 o 
  15  12   0       26.93       63.06    331.06 o 
  -8  13   0        2.88      103.46    177.35 o 
  -7  13   0      210.48      366.53    200.65 o 
  -6  13   0       24.74       27.38    152.99 o 
  -5  13   0      479.32      705.77    215.45 o 
  -4  13   0     3446.60     3413.35    392.68 o 
  -3  13   0      735.39      884.57    225.27 o 
  -2  13   0      780.25      573.70    212.82 o 
  -1  13   0      821.67      584.08     92.77 o 
   0  13   0       39.27      253.67    185.45 o 
   1  13   0     9506.22     9712.00    238.81 o 
   2  13   0       11.61      252.24     75.17 o 
   3  13   0      103.88      131.41    112.24 o 
   4  13   0      461.15      584.03     96.44 o 
   5  13   0      211.23      362.78     91.74 o 
   6  13   0     3122.74     2849.27    223.37 o 
   7  13   0     2544.12     2162.29    209.20 o 
   8  13   0     1251.50     1002.65    147.70 o 
   9  13   0      285.45      432.04    114.48 o 
  10  13   0      256.98      325.95    112.68 o 
  11  13   0     2379.98     2180.91    208.12 o 
  12  13   0     3636.17     4100.96    481.70 o 
  13  13   0      768.38      572.09    128.82 o 
  14  13   0       65.46      174.62    118.24 o 
  15  13   0       72.58     -145.74    145.74 o 
  -7  14   0       54.60      118.24    133.77 o 
  -6  14   0      395.40      137.77    191.75 o 
  -5  14   0        9.38      203.96    121.66 o 
  -4  14   0     2463.31     2822.77    417.02 o 
  -3  14   0      157.94      176.44    106.41 o 
  -2  14   0       21.46     -158.19    158.19 o 
  -1  14   0     5332.16     5204.35    508.41 o 
   0  14   0     2019.65     2056.16    283.29 o 
   1  14   0       92.26      212.82    100.33 o 
   2  14   0      819.07      746.32    116.39 o 
   3  14   0      791.52      796.94    143.80 o 
   4  14   0      386.04      342.80    122.35 o 
   5  14   0        8.29      393.21    121.35 o 
   6  14   0        5.47       73.72    101.48 o 
   7  14   0     4794.06     4816.86    234.88 o 
   8  14   0      182.65      181.29     75.09 o 
   9  14   0       26.56      217.12    129.21 o 
  10  14   0     2181.95     2022.04    264.01 o 
  11  14   0       31.95       65.69    112.71 o 
  12  14   0     2910.20     3602.26    366.53 o 
  13  14   0      567.23      257.16    130.66 o 
  14  14   0      120.72      388.49    260.12 o 
  15  14   0     1048.27      751.84    437.47 o 
  -6  15   0       30.28      253.16    141.39 o 
  -5  15   0     1057.84      688.39    221.58 o 
  -4  15   0      738.77      719.26    288.64 o 
  -3  15   0     3012.64     4157.92    349.95 o 
  -2  15   0      545.73      131.93    189.18 o 
  -1  15   0       71.99      283.76    121.66 o 
   0  15   0     5267.99     4459.41    539.94 o 
   1  15   0       12.66      507.11    130.06 o 
   2  15   0      835.62      561.46    102.39 o 
   3  15   0      386.24      372.63     92.30 o 
   4  15   0      224.38      295.38     85.69 o 
   5  15   0        0.73      282.52     99.16 o 
   6  15   0     3976.34     4514.67    311.03 o 
   7  15   0      252.12      258.50     93.61 o 
   8  15   0    13023.57    13631.59    442.23 o 
   9  15   0     9684.79    11284.01    589.78 o 
  10  15   0        0.51      247.38    220.37 o 
  11  15   0     4571.97     4673.12    354.16 o 
  12  15   0     1675.18     2258.02    325.49 o 
  13  15   0      671.19      425.65    236.47 o 
  14  15   0      196.17      527.43    187.43 o 
  -5  16   0     2496.28     2389.74    342.47 o 
  -4  16   0       27.45      309.23    188.09 o 
  -3  16   0     2005.81     2196.78    352.27 o 
  -2  16   0      735.58      604.78    147.72 o 
  -1  16   0      454.63      248.29    103.36 o 
   0  16   0      172.62      224.65    133.77 o 
   1  16   0      188.51      288.49    153.71 o 
   2  16   0      673.54      734.58    255.55 o 
   3  16   0      192.86      246.60    113.51 o 
   4  16   0      239.47      298.90    366.53 o 
   5  16   0      213.25      358.34    109.00 o 
   6  16   0      747.98      716.42    144.87 o 
   7  16   0     2000.85     2076.92    254.60 o 
   8  16   0       82.81      148.84    126.55 o 
   9  16   0      669.15      540.34    145.74 o 
  10  16   0       21.76      181.29    189.18 o 
  11  16   0     3139.21     4010.45    449.29 o 
  12  16   0      128.22      366.53    236.47 o 
  13  16   0      786.99      316.01    150.00 o 
  14  16   0      347.78      186.22    153.71 o 
  -4  17   0     1995.01     2063.95    346.39 o 
  -3  17   0       97.10       79.95    437.47 o 
  -2  17   0     1461.53     1253.78    275.52 o 
  -1  17   0     6323.54     6064.82    434.75 o 
   0  17   0        2.91      261.60    130.66 o 
   1  17   0      236.89      211.70    271.94 o 
   2  17   0     2755.24     3279.93    349.95 o 
   3  17   0       69.03       -2.78    135.61 o 
   4  17   0     1425.50     1772.27    346.14 o 
   5  17   0     3271.98     3794.86    375.94 o 
   6  17   0      233.88      351.33    170.26 o 
   7  17   0    17270.70    19068.45    960.48 o 
   8  17   0     3617.68     3347.94    380.24 o 
   9  17   0     1351.59     1338.68    307.41 o 
  10  17   0     1610.96     1571.21    295.44 o 
  11  17   0     2880.64     3463.78    560.01 o 
  12  17   0      139.23      212.82    117.05 o 
  13  17   0      136.94      236.47    295.59 o 
  14  17   0        3.81      168.91    283.76 o 
  -3  18   0      633.97      890.24    271.21 o 
  -2  18   0      179.20      398.62    170.26 o 
  -1  18   0      265.46      368.89    165.53 o 
   0  18   0      341.00      685.76    174.97 o 
   1  18   0      360.89      416.19    208.51 o 
   2  18   0     1867.05     2097.17    390.55 o 
   3  18   0      742.35      569.40    141.39 o 
   4  18   0      531.57      543.88    174.97 o 
   5  18   0      179.27      251.11    437.47 o 
   6  18   0      786.23      426.83    271.94 o 
   7  18   0      608.62      754.74    198.57 o 
   8  18   0     2969.37     3453.62    342.47 o 
   9  18   0      662.88      623.69    182.49 o 
  10  18   0     2104.71     1454.74    394.54 o 
  11  18   0       34.88      292.11    141.39 o 
  12  18   0      386.92      364.16    157.40 o 
  13  18   0       82.29       26.01    165.53 o 
  -2  19   0      633.49      713.05    236.47 o 
  -1  19   0       12.00      521.18    271.94 o 
   0  19   0      222.17      435.11    157.40 o 
   1  19   0      437.32      391.09    366.53 o 
   2  19   0       29.00      212.82    142.98 o 
   3  19   0      720.91      877.72    282.78 o 
   4  19   0       93.61        7.09    165.53 o 
   5  19   0     1928.68     1977.16    316.38 o 
   6  19   0     2278.11     2484.25    460.92 o 
   7  19   0      988.64     1563.93    351.14 o 
   8  19   0        1.40      166.92    165.53 o 
   9  19   0      131.44      328.57    295.59 o 
  10  19   0        0.51      -47.29    157.40 o 
  11  19   0      275.92      529.97    141.39 o 
  12  19   0      243.59       49.78    128.82 o 
   0  20   0        5.55      172.92    130.66 o 
   1  20   0       70.56      445.92    170.26 o 
   2  20   0       71.99       59.12    248.29 o 
   3  20   0      104.18      129.36    135.61 o 
   4  20   0     1364.96     1159.70    283.76 o 
   5  20   0       76.75       88.96    174.97 o 
   6  20   0      367.36      394.91    164.72 o 
   7  20   0      720.03      615.90    174.98 o 
   8  20   0        2.98      189.18    236.47 o 
   9  20   0        1.25      205.43    130.66 o 
  10  20   0      386.50      528.12    283.76 o 
  11  20   0        5.10       23.65    148.05 o 
   2  21   0       88.65       34.16    147.72 o 
   3  21   0     1040.20     1141.66    336.46 o 
   4  21   0      353.13      496.59    236.47 o 
   5  21   0      705.53      645.61    142.98 o 
   6  21   0       29.94     -212.82    236.47 o 
   7  21   0        5.50      140.57    153.71 o 
   8  21   0      913.48      968.95    342.47 o 
   9  21   0       41.47      233.98    142.98 o 
  -9 -21   1        1.78      406.98    158.19 o 
  -8 -21   1       92.30      336.43    174.98 o 
  -7 -21   1       16.72      170.99    107.73 o 
  -6 -21   1      244.30      246.43    158.19 o 
  -5 -21   1      398.92      607.93    198.57 o 
  -4 -21   1      193.40      411.96    189.18 o 
  -3 -21   1      121.55      236.47    157.40 o 
  -2 -21   1     1781.24     1560.47    886.76 o 
 -11 -20   1      121.61      271.94    167.21 o 
 -10 -20   1      112.03      647.76    232.31 o 
  -9 -20   1      127.25      165.53    189.18 o 
  -8 -20   1        0.50      354.71    236.47 o 
  -7 -20   1      775.65      717.54    390.18 o 
  -6 -20   1      656.75      708.54    225.27 o 
  -5 -20   1      787.83      838.61    283.76 o 
  -4 -20   1      771.73      425.65    260.12 o 
  -3 -20   1     2150.71     2861.12    697.59 o 
  -2 -20   1      441.59      755.01    236.47 o 
  -1 -20   1       93.87      234.32    181.66 o 
   0 -20   1       45.69      106.41    150.49 o 
 -12 -19   1      128.02      276.30    142.98 o 
 -11 -19   1      258.46      404.96    121.66 o 
 -10 -19   1      121.52      209.45    224.65 o 
  -9 -19   1      291.18      465.47    152.99 o 
  -8 -19   1     4532.98     4386.77    531.94 o 
  -7 -19   1      893.21     1240.82    312.45 o 
  -6 -19   1     1019.56     1250.80    299.59 o 
  -5 -19   1        6.20      132.87    189.18 o 
  -4 -19   1     2707.40     3181.64    380.24 o 
  -3 -19   1     3955.02     4675.00    426.14 o 
  -2 -19   1      521.08      755.07    271.94 o 
  -1 -19   1      748.47      897.80    271.94 o 
   0 -19   1     2695.74     2366.02    425.65 o 
   1 -19   1       34.43      256.74    224.65 o 
   2 -19   1     1018.08      951.95    288.85 o 
 -13 -18   1        0.03      117.11    161.11 o 
 -12 -18   1      169.50      449.29    212.82 o 
 -11 -18   1      540.07      333.69    147.72 o 
 -10 -18   1        3.14       42.56    124.57 o 
  -9 -18   1       29.21      337.51    271.94 o 
  -8 -18   1      494.86      567.53    158.19 o 
  -7 -18   1     2931.05     3173.71    467.00 o 
  -6 -18   1       38.60      217.55    248.29 o 
  -5 -18   1      623.50      476.44    225.27 o 
  -4 -18   1     3175.60     4442.55   1028.65 o 
  -3 -18   1      266.52      348.40    124.57 o 
  -2 -18   1      188.66      300.66    130.06 o 
  -1 -18   1       84.87      352.34    165.53 o 
   0 -18   1      124.12      212.82    425.65 o 
   1 -18   1      306.22      476.44    203.82 o 
   2 -18   1      139.63      216.56    152.99 o 
   3 -18   1       94.36      467.03    164.72 o 
 -13 -17   1       10.22      179.04    425.65 o 
 -12 -17   1     1599.83     1450.35    400.26 o 
 -11 -17   1       14.28       78.82    236.47 o 
 -10 -17   1      260.38      346.93    945.88 o 
  -9 -17   1     2314.27     2947.27    346.39 o 
  -8 -17   1     1701.10     1809.94    272.49 o 
  -7 -17   1        1.10      101.04     90.83 o 
  -6 -17   1     3226.67     3970.88    400.26 o 
  -5 -17   1    10061.75    10512.72    618.68 o 
  -4 -17   1     1040.61     1702.54    402.00 o 
  -3 -17   1     1855.27     2496.33    306.30 o 
  -2 -17   1     4727.04     4500.48    366.72 o 
  -1 -17   1     3185.64     3133.27    407.37 o 
   0 -17   1       16.45      237.86    124.56 o 
   1 -17   1      526.81      227.01    124.57 o 
   2 -17   1      423.49      402.00    150.49 o 
   3 -17   1      369.07      548.61    196.76 o 
   4 -17   1      238.88      242.03    135.61 o 
 -14 -16   1      139.77      288.49    124.57 o 
 -13 -16   1      110.20       85.13    118.05 o 
 -12 -16   1      234.49      291.65    126.90 o 
 -11 -16   1     2034.31     2023.16    285.96 o 
 -10 -16   1      564.50      449.29    212.82 o 
  -9 -16   1      860.64      668.36    157.53 o 
  -8 -16   1     2329.56     2448.29    219.00 o 
  -7 -16   1      129.31      163.38     88.63 o 
  -6 -16   1      570.14      331.91    128.45 o 
  -5 -16   1      138.33       17.31    151.98 o 
  -4 -16   1      671.42      696.41    171.59 o 
  -3 -16   1      178.30      -83.39    158.19 o 
  -2 -16   1       41.77      357.86    124.57 o 
  -1 -16   1      711.44      567.53    170.26 o 
   0 -16   1       24.18      156.07    130.06 o 
   1 -16   1     1135.05      767.31    295.59 o 
   2 -16   1      116.51      724.46   1276.94 o 
   3 -16   1       10.93      123.80    135.61 o 
   4 -16   1     1068.99     1022.08    295.44 o 
   5 -16   1     1288.43      811.88    331.06 o 
   6 -16   1      504.09      331.06    183.93 o 
 -14 -15   1        4.77      282.52    152.99 o 
 -13 -15   1      699.10      643.20    212.82 o 
 -12 -15   1      131.59      138.50     87.82 o 
 -11 -15   1      268.99      125.29    146.58 o 
 -10 -15   1      216.06      180.58    174.81 o 
  -9 -15   1     2003.37     2185.04    207.35 o 
  -8 -15   1     1101.72      863.74    209.16 o 
  -7 -15   1     4208.36     4016.69    281.77 o 
  -6 -15   1     3119.25     3808.07    274.52 o 
  -5 -15   1      267.57      445.39    108.59 o 
  -4 -15   1       58.74      338.26     72.36 o 
  -3 -15   1     4420.40     4953.43    286.71 o 
  -2 -15   1     2289.89     2630.82    316.38 o 
  -1 -15   1       46.45      425.65    133.77 o 
   0 -15   1      252.32      257.34    135.61 o 
   1 -15   1       17.25      125.19    135.61 o 
   2 -15   1      294.58      429.03    113.51 o 
   3 -15   1      154.37      325.80    153.71 o 
   4 -15   1     2039.88     2116.41    449.29 o 
   5 -15   1       72.98      170.26    118.05 o 
   6 -15   1       16.96     -270.07    461.12 o 
   7 -15   1      717.56      529.10    198.57 o 
 -15 -14   1      228.84      266.34    142.98 o 
 -14 -14   1       87.07       15.76    126.90 o 
 -13 -14   1       80.24      -69.76    145.74 o 
 -12 -14   1      379.62      354.71    150.49 o 
 -11 -14   1     1003.34      579.98    177.35 o 
 -10 -14   1     2212.32     2447.51    240.92 o 
  -9 -14   1     4334.20     4236.33    340.82 o 
  -8 -14   1      681.53      717.93    241.67 o 
  -7 -14   1     1101.16     1073.05    157.97 o 
  -6 -14   1     3134.88     2792.78    188.07 o 
  -5 -14   1     2527.04     2264.59    206.65 o 
  -4 -14   1      592.71      501.57    102.14 o 
  -3 -14   1        5.73       63.92    109.22 o 
  -2 -14   1      725.46      562.53    109.15 o 
  -1 -14   1     1756.38     1856.68    249.02 o 
   0 -14   1      510.13      609.70    156.40 o 
   1 -14   1      137.91      141.88    124.57 o 
   2 -14   1     2150.70     1556.01    270.30 o 
   3 -14   1     5177.88     4922.68    468.19 o 
   4 -14   1     1545.84     1834.57    543.88 o 
   5 -14   1     7805.68     8796.48    535.07 o 
   6 -14   1      604.72      363.42    158.19 o 
   7 -14   1     1337.78      754.58    190.36 o 
 -15 -13   1      123.40      457.18    147.72 o 
 -14 -13   1       85.96      218.08    139.65 o 
 -13 -13   1      597.57      768.02    187.43 o 
 -12 -13   1     2138.93     1841.83    457.66 o 
 -11 -13   1      237.50       38.38    107.51 o 
 -10 -13   1      665.25      362.12    148.74 o 
  -9 -13   1     1016.99      746.39    153.63 o 
  -8 -13   1     1910.73     2032.07    188.82 o 
  -7 -13   1      299.35      270.79    112.30 o 
  -6 -13   1     7972.45     8572.94    257.05 o 
  -5 -13   1       70.01      214.67     84.56 o 
  -4 -13   1      718.70      665.23    134.50 o 
  -3 -13   1     1817.78     2429.66    276.52 o 
  -2 -13   1      690.66      445.14    106.27 o 
  -1 -13   1      242.17      171.82     97.16 o 
   0 -13   1     9210.82     8430.54    358.38 o 
   1 -13   1      106.90      110.74     92.16 o 
   2 -13   1     2256.90     1818.14    332.42 o 
   3 -13   1      442.17      393.72    201.00 o 
   4 -13   1     1501.62     1228.32    543.88 o 
   5 -13   1     3963.73     4181.60    424.26 o 
   6 -13   1      564.37      480.47    150.00 o 
   7 -13   1      576.25     1073.19   1442.47 o 
   8 -13   1      170.47      415.51    212.82 o 
 -15 -12   1     1252.15     1868.12    449.29 o 
 -14 -12   1      212.10      302.98    130.66 o 
 -13 -12   1      292.90      305.56    106.48 o 
 -12 -12   1      638.83      701.38    135.16 o 
 -11 -12   1        9.36      169.17    121.76 o 
 -10 -12   1     3494.96     3780.70    286.84 o 
  -9 -12   1      317.15      267.39     92.28 o 
  -8 -12   1        9.22       70.67     99.89 o 
  -7 -12   1     9384.55     9066.60    231.14 o 
  -6 -12   1      802.37     1015.00    311.12 o 
  -5 -12   1     1533.72     1503.57    159.29 o 
  -4 -12   1     8385.11     8496.48    287.57 o 
  -3 -12   1      442.57      393.16     97.68 o 
  -2 -12   1     3252.20     3414.96    209.67 o 
  -1 -12   1       13.00      389.38    102.62 o 
   0 -12   1     4193.64     4707.73    245.17 o 
   1 -12   1    32080.57    31848.21    422.60 o 
   2 -12   1     3591.85     3909.30    255.99 o 
   3 -12   1      298.80      207.68    402.00 o 
   4 -12   1     1556.39     2010.00    894.46 o 
   5 -12   1        0.09      -92.22    164.72 o 
   6 -12   1     1827.86     1702.59    373.72 o 
   7 -12   1      909.97      562.80    201.00 o 
   8 -12   1      142.67      193.12    139.65 o 
   9 -12   1      223.41      577.66    161.11 o 
 -15 -11   1       70.36       65.96    189.18 o 
 -14 -11   1      297.51      409.47    158.19 o 
 -13 -11   1       27.14      226.19    126.55 o 
 -12 -11   1      769.95      557.64    148.23 o 
 -11 -11   1     1279.65      893.24    425.65 o 
 -10 -11   1       93.12       66.50    112.63 o 
  -9 -11   1     5475.38     5824.94    230.30 o 
  -8 -11   1      159.60      389.22    105.81 o 
  -7 -11   1     5803.77     5411.97    241.30 o 
  -6 -11   1      613.58      747.92    114.60 o 
  -5 -11   1      196.52      136.41    122.87 o 
  -4 -11   1    11831.25    11448.44    313.93 o 
  -3 -11   1     7375.63     6603.05    241.47 o 
  -2 -11   1      326.11      384.07    100.74 o 
  -1 -11   1    14514.29    14831.43    303.61 o 
   0 -11   1       76.74      249.53     79.54 o 
   1 -11   1     3628.31     3718.05    221.06 o 
   2 -11   1     1203.36     1402.83    204.79 o 
   3 -11   1      808.18      667.20    119.94 o 
   4 -11   1     3353.70     4047.11    413.82 o 
   5 -11   1      220.63     -163.16    164.72 o 
   6 -11   1       34.18      -73.72    271.94 o 
   7 -11   1       71.82       95.57    413.82 o 
   8 -11   1       92.34      800.92    303.30 o 
   9 -11   1       82.81      244.35    147.72 o 
  10 -11   1       12.26      258.87    158.19 o 
 -15 -10   1        5.62       15.76    165.53 o 
 -14 -10   1      178.38       59.74    130.06 o 
 -13 -10   1      278.07      273.81    214.15 o 
 -12 -10   1      308.78      491.28    119.56 o 
 -11 -10   1     5185.47     5563.50    295.93 o 
 -10 -10   1       51.05      106.70     78.11 o 
  -9 -10   1      426.78      400.23    180.90 o 
  -8 -10   1      631.24      623.59    134.81 o 
  -7 -10   1      538.78      325.76     84.35 o 
  -6 -10   1     7583.24     7101.77    265.04 o 
  -5 -10   1     3431.26     2966.61    259.40 o 
  -4 -10   1     3786.86     4058.81    206.73 o 
  -3 -10   1     4088.22     3809.53    173.60 o 
  -2 -10   1     1763.04     2034.03    225.38 o 
  -1 -10   1       64.15      172.22     78.11 o 
   0 -10   1     1637.92      906.74    133.47 o 
   1 -10   1      658.93      710.78    142.96 o 
   2 -10   1     1421.88     1480.10    199.96 o 
   3 -10   1      131.77      345.66    112.63 o 
   4 -10   1      106.10      198.12     82.20 o 
   5 -10   1      255.70      658.61    214.35 o 
   6 -10   1       50.67       16.26    224.65 o 
   7 -10   1       41.54      215.45    147.72 o 
   8 -10   1     1553.09     1851.90    340.04 o 
   9 -10   1      396.28       10.68    319.24 o 
  10 -10   1       60.13       60.30    248.29 o 
 -15  -9   1      179.46      112.67    124.56 o 
 -14  -9   1       17.52       -2.96    212.82 o 
 -13  -9   1      131.54      166.77    107.51 o 
 -12  -9   1        0.15      144.75    194.40 o 
 -11  -9   1      156.60      290.45    160.06 o 
 -10  -9   1     1619.54     2154.89    219.71 o 
  -9  -9   1      161.44      135.65     98.99 o 
  -8  -9   1        4.15      139.58     90.16 o 
  -7  -9   1     1832.95     2120.05    214.17 o 
  -6  -9   1     6376.63     5917.31    275.46 o 
  -5  -9   1     9087.72     8690.54    295.11 o 
  -4  -9   1    13351.16    12009.79    321.73 o 
  -3  -9   1      642.59      949.93    122.87 o 
  -2  -9   1    14636.73    16810.35    440.30 o 
  -1  -9   1      369.68      439.72     92.44 o 
   0  -9   1     3404.32     3487.14    174.30 o 
   1  -9   1    38922.70    42512.79    561.33 o 
   2  -9   1      161.94      277.95     95.57 o 
   3  -9   1       18.89      -15.86    122.87 o 
   4  -9   1     3807.52     3863.59    229.46 o 
   5  -9   1      345.75      413.36    121.03 o 
   6  -9   1      253.04      533.13    181.66 o 
   7  -9   1     3404.42     3410.67    898.59 o 
   8  -9   1     1699.48     1498.90    366.72 o 
   9  -9   1      585.54      574.87    242.02 o 
  10  -9   1       32.82      380.72    212.82 o 
  11  -9   1       46.09      166.92    141.39 o 
 -15  -8   1       14.54      153.08    142.98 o 
 -14  -8   1       77.79       94.59    212.82 o 
 -13  -8   1     1329.21     1716.53    271.38 o 
 -12  -8   1     1081.06      821.72    190.16 o 
 -11  -8   1       11.30      -64.08    129.81 o 
 -10  -8   1      442.61      185.06     91.17 o 
  -9  -8   1      817.48      968.47    147.75 o 
  -8  -8   1     2660.36     2690.02    232.09 o 
  -7  -8   1     2584.61     2855.79    188.61 o 
  -6  -8   1     6098.57     6166.08    274.04 o 
  -5  -8   1     5003.70     4763.12    286.71 o 
  -4  -8   1     4628.27     4082.38    157.53 o 
  -3  -8   1    11074.21    10835.10    263.53 o 
  -2  -8   1     4952.56     4552.66    214.44 o 
  -1  -8   1     3489.53     2915.06    129.25 o 
   0  -8   1      553.84      372.66     75.09 o 
   1  -8   1     1057.83     1022.44    130.45 o 
   2  -8   1    14088.24    12757.87    344.83 o 
   3  -8   1      286.31      193.63    112.63 o 
   4  -8   1      644.71      798.41    150.18 o 
   5  -8   1     1210.78     1217.61    174.08 o 
   6  -8   1      178.94      134.72    112.63 o 
   7  -8   1     1165.18      863.56    214.35 o 
   8  -8   1      154.64      224.21    165.53 o 
   9  -8   1      345.09      550.33    189.18 o 
  10  -8   1      789.05      476.58    201.00 o 
  11  -8   1     1445.67      963.62    243.33 o 
 -15  -7   1      299.76      227.76    142.98 o 
 -14  -7   1      128.00      214.01    201.00 o 
 -13  -7   1        0.56      126.46    232.16 o 
 -12  -7   1      699.54      665.72    210.95 o 
 -11  -7   1       71.36      350.59    111.35 o 
 -10  -7   1      229.83      272.96    133.11 o 
  -9  -7   1      986.03      849.64    135.53 o 
  -8  -7   1    13604.08    13944.92    327.66 o 
  -7  -7   1       10.34       58.72     75.09 o 
  -6  -7   1     2872.20     3050.02    146.01 o 
  -5  -7   1     5207.59     4868.87    192.31 o 
  -4  -7   1     1392.66     1388.99    127.51 o 
  -3  -7   1     1134.82      925.78    115.18 o 
  -2  -7   1     4665.50     4737.60    231.05 o 
  -1  -7   1       65.41       93.20     94.42 o 
   0  -7   1     5283.96     4332.41    179.01 o 
   1  -7   1       15.94       -2.02     68.26 o 
   2  -7   1       23.16      -44.94     74.58 o 
   3  -7   1     2713.76     2428.58    147.44 o 
   4  -7   1      328.22      188.55     88.51 o 
   5  -7   1    15589.40    17271.47    384.91 o 
   6  -7   1     5309.09     5485.53    279.23 o 
   7  -7   1     3406.72     3763.19    227.60 o 
   8  -7   1     1959.82     1728.61    323.18 o 
   9  -7   1     2158.88     2297.66    300.98 o 
  10  -7   1       35.34     -183.93    183.93 o 
  11  -7   1      877.81      422.27    189.18 o 
  12  -7   1        2.41      509.59    153.71 o 
 -15  -6   1      233.62      383.08    157.40 o 
 -14  -6   1      287.19      -70.94    142.98 o 
 -13  -6   1      220.32       58.98    119.80 o 
 -12  -6   1      130.82      162.90    162.26 o 
 -11  -6   1     3352.77     3409.81    290.25 o 
 -10  -6   1       25.90      112.32    126.29 o 
  -9  -6   1     1166.27     1133.22    194.65 o 
  -8  -6   1     1377.52     1159.20    259.26 o 
  -7  -6   1    27447.72    27786.76    362.59 o 
  -6  -6   1       85.70      -79.48     88.74 o 
  -5  -6   1     2362.93     2226.69    240.04 o 
  -4  -6   1     4288.15     3870.60    283.29 o 
  -3  -6   1        0.03       91.50     75.09 o 
  -2  -6   1     1103.32      759.84    166.34 o 
  -1  -6   1     1316.24     1536.88    155.03 o 
   0  -6   1        4.94      102.22     87.53 o 
   1  -6   1    10293.12     9987.12    330.15 o 
   2  -6   1        1.68      -73.01     73.01 o 
   3  -6   1      453.37      404.31     78.47 o 
   4  -6   1    27774.89    30495.50    392.76 o 
   5  -6   1      666.20      571.39     99.90 o 
   6  -6   1     1047.12      982.77    150.01 o 
   7  -6   1     2197.59     2176.27    249.62 o 
   8  -6   1        3.22      -49.11    125.29 o 
   9  -6   1     4970.33     5971.43    375.94 o 
  10  -6   1       70.93     -236.47    260.12 o 
  11  -6   1      241.17      367.84    147.72 o 
  12  -6   1     1083.37      980.28    227.01 o 
 -15  -5   1      635.59      413.13    212.82 o 
 -14  -5   1       88.78      153.71    133.77 o 
 -13  -5   1      311.15      451.92    340.61 o 
 -12  -5   1      266.82      234.94     89.12 o 
 -11  -5   1      260.15      168.91     84.79 o 
 -10  -5   1      118.17      108.23     98.98 o 
  -9  -5   1     5430.54     5830.39    249.87 o 
  -8  -5   1     1840.51     1331.87    213.29 o 
  -7  -5   1      280.48      261.26     67.32 o 
  -6  -5   1     2639.23     2172.57    146.73 o 
  -5  -5   1       47.65      -63.48     87.48 o 
  -4  -5   1     2376.53     2035.31    190.87 o 
  -3  -5   1      697.83      676.97    101.47 o 
  -2  -5   1    14151.41    13263.14    258.98 o 
  -1  -5   1    15692.60    15210.21    444.68 o 
   0  -5   1      672.30      655.46    129.70 o 
   1  -5   1     1491.04     1299.28    221.86 o 
   2  -5   1     3497.76     2788.27    129.25 o 
   3  -5   1    10143.36     9340.24    279.78 o 
   4  -5   1    11594.70    12142.33    327.67 o 
   5  -5   1    12916.58    14050.33    372.30 o 
   6  -5   1     1151.30      546.58    125.51 o 
   7  -5   1    14103.76    13983.09    277.32 o 
   8  -5   1       82.10      260.12     88.09 o 
   9  -5   1      245.35       68.16    153.71 o 
  10  -5   1     1043.66      662.12    307.41 o 
  11  -5   1      267.18      459.03    141.39 o 
  12  -5   1      706.99      450.32    191.75 o 
  13  -5   1      288.32      387.81    157.40 o 
 -15  -4   1      626.18      307.41    107.73 o 
 -14  -4   1        0.59      224.65    153.71 o 
 -13  -4   1      959.54      891.31    215.45 o 
 -12  -4   1        3.18      182.42    113.51 o 
 -11  -4   1     2835.64     3448.39    280.56 o 
 -10  -4   1     1555.39     1441.05    187.36 o 
  -9  -4   1     4965.57     5978.91    271.56 o 
  -8  -4   1    23279.06    24664.16    423.23 o 
  -7  -4   1     4531.22     4644.86    185.47 o 
  -6  -4   1      719.42      573.70     84.35 o 
  -5  -4   1     4359.84     4442.71    169.91 o 
  -4  -4   1      442.07      363.76     71.97 o 
  -3  -4   1     1146.92      869.02    151.89 o 
  -2  -4   1     3744.64     4331.81    320.84 o 
  -1  -4   1       69.34      314.18     70.42 o 
   0  -4   1    67937.45    71925.90    754.31 o 
   1  -4   1     3138.24     3467.49    136.97 o 
   2  -4   1     6519.45     6811.66    287.08 o 
   3  -4   1    26183.79    23873.63    366.24 o 
   4  -4   1     2893.64     2467.75    137.69 o 
   5  -4   1     3816.78     3924.65    317.42 o 
   6  -4   1     1658.62     1878.54    235.51 o 
   7  -4   1       19.31      308.02     92.16 o 
   8  -4   1    10305.87    10915.99    323.04 o 
   9  -4   1      491.15      284.58    106.74 o 
  10  -4   1      194.76      340.80    124.56 o 
  11  -4   1      680.44      510.78    224.65 o 
  12  -4   1      340.43      248.29    390.18 o 
  13  -4   1     1232.16     1083.41    312.45 o 
 -15  -3   1      335.18      425.65    152.99 o 
 -14  -3   1       90.55      160.80    118.05 o 
 -13  -3   1     2863.03     3903.49    579.35 o 
 -12  -3   1     1237.38     1160.01    228.21 o 
 -11  -3   1       21.37      209.45    121.82 o 
 -10  -3   1     1772.95     1937.55    211.65 o 
  -9  -3   1      566.22      360.19     92.22 o 
  -8  -3   1     1828.16     1837.64    187.64 o 
  -7  -3   1     2839.43     3040.55    167.09 o 
  -6  -3   1     1664.11     1070.95    156.93 o 
  -5  -3   1     2179.02     1846.02    152.45 o 
  -4  -3   1     1939.41     1861.87    185.47 o 
  -3  -3   1     3006.33     3116.04    177.48 o 
  -2  -3   1    26320.78    23649.34    368.12 o 
  -1  -3   1        9.50      -53.86     53.86 o 
   0  -3   1        0.71      -50.15     50.15 o 
   1  -3   1      545.74      487.33    119.46 o 
   2  -3   1     2711.57     2754.58    215.03 o 
   3  -3   1    26439.74    24855.52    375.29 o 
   4  -3   1     7963.84     7463.26    223.72 o 
   5  -3   1      355.33      373.46     84.35 o 
   6  -3   1     1973.51     1646.82    215.38 o 
   7  -3   1      533.97      588.36    123.73 o 
   8  -3   1      207.00      212.82    144.92 o 
   9  -3   1     1600.47     1195.57    231.69 o 
  10  -3   1     1094.22     1311.08    258.77 o 
  11  -3   1       14.66       32.51    366.53 o 
  12  -3   1      295.14      502.81    158.19 o 
  13  -3   1       97.50      178.05    135.61 o 
  14  -3   1       10.66      378.35    118.05 o 
 -15  -2   1        4.04      326.08    158.19 o 
 -14  -2   1      931.64      727.38    208.51 o 
 -13  -2   1      235.76       89.61    319.24 o 
 -12  -2   1     2513.74     2907.64    276.08 o 
 -11  -2   1       41.39      267.02     99.53 o 
 -10  -2   1      726.30      605.75    112.35 o 
  -9  -2   1      218.20      307.41     91.74 o 
  -8  -2   1     5362.39     5613.96    282.46 o 
  -7  -2   1     1609.09     1860.19    156.42 o 
  -6  -2   1    11004.81    10744.23    279.88 o 
  -5  -2   1     2075.88     1919.93    155.70 o 
  -4  -2   1    14894.19    14069.93    276.27 o 
  -3  -2   1    18340.55    17817.05    307.47 o 
  -2  -2   1      189.14      -53.86     53.86 o 
   1  -2   1        9.70       43.41     55.73 o 
   2  -2   1     1081.69     1383.82    164.28 o 
   3  -2   1     3224.19     3619.57    163.83 o 
   4  -2   1    15766.98    14419.53    289.50 o 
   5  -2   1      878.39     1009.98    134.03 o 
   6  -2   1     3837.33     3415.76    171.14 o 
   7  -2   1     5528.51     5968.23    272.37 o 
   8  -2   1      847.04     1042.82    142.47 o 
   9  -2   1      101.23      229.13    100.15 o 
  10  -2   1       11.12      149.16    154.35 o 
  11  -2   1     1325.55     1477.31    295.59 o 
  12  -2   1       55.69      -31.99    153.71 o 
  13  -2   1        0.84      518.99    142.98 o 
  14  -2   1     1169.12     1040.47    472.94 o 
 -14  -1   1        3.84      113.51    157.40 o 
 -13  -1   1      108.47      146.32    130.66 o 
 -12  -1   1      146.49      182.42    461.12 o 
 -11  -1   1       36.00      192.30    127.46 o 
 -10  -1   1      574.02      493.45    103.66 o 
  -9  -1   1      296.29      374.11     78.13 o 
  -8  -1   1       14.53      220.08     83.08 o 
  -7  -1   1     2699.16     2780.97    174.40 o 
  -6  -1   1    29048.36    31117.55    359.89 o 
  -5  -1   1      395.60      162.03     73.42 o 
  -4  -1   1     3374.67     3224.87    151.27 o 
  -3  -1   1    34726.68    35966.74    487.00 o 
  -2  -1   1      626.56      675.78     83.12 o 
   2  -1   1      176.99      111.67     59.92 o 
   3  -1   1      100.29      159.49     85.33 o 
   4  -1   1      948.76      770.76    153.59 o 
   5  -1   1    17662.99    17579.90    423.02 o 
   6  -1   1     8759.92     8465.26    236.03 o 
   7  -1   1        2.96      103.14     81.92 o 
   8  -1   1     3139.14     3610.67    223.14 o 
   9  -1   1      238.81      328.43    116.05 o 
  10  -1   1       25.17      316.49     95.23 o 
  11  -1   1      401.13      567.53    183.93 o 
  12  -1   1      108.20      323.53    248.29 o 
  13  -1   1      382.24      562.80    185.49 o 
  14  -1   1      205.57     -236.47    236.47 o 
 -14   0   1      361.55      679.98    147.72 o 
 -13   0   1      186.14      167.35    100.26 o 
 -12   0   1      152.08      434.51    201.00 o 
 -11   0   1      373.84      431.93    146.40 o 
 -10   0   1       69.86      207.85     90.29 o 
  -9   0   1     1373.20     1261.52    189.54 o 
  -8   0   1     2277.66     2801.56    219.74 o 
  -7   0   1    21410.30    23365.84    365.63 o 
  -6   0   1    17368.10    17774.58    274.76 o 
  -5   0   1     1406.33     1021.69    133.11 o 
  -4   0   1    16582.58    15477.23    298.05 o 
  -3   0   1      620.33      836.09    148.94 o 
  -2   0   1     6108.97     6026.78    157.97 o 
   2   0   1     1284.24     1650.46    142.66 o 
   3   0   1     9323.26    10216.09    278.28 o 
   4   0   1    20911.74    21578.14    327.98 o 
   5   0   1     2011.08     2047.51    241.02 o 
   6   0   1      875.14     1320.81    248.17 o 
   7   0   1     8135.15     7124.90    261.12 o 
   8   0   1     3625.01     3706.17    219.71 o 
   9   0   1     3801.61     3950.87    218.07 o 
  10   0   1     1398.70     1156.18    195.74 o 
  11   0   1      131.39      173.68    165.29 o 
  12   0   1      916.01      418.45    179.02 o 
  13   0   1      809.42      266.25    614.82 o 
  14   0   1      134.69      264.85    157.40 o 
  15   0   1        5.09      165.53    212.82 o 
 -14   1   1      415.54       45.98    153.71 o 
 -13   1   1      418.77      576.68    378.35 o 
 -12   1   1      333.82      514.01    158.19 o 
 -11   1   1      286.19      238.10    100.15 o 
 -10   1   1     1341.86     1510.71    253.10 o 
  -9   1   1      362.70      374.38     99.36 o 
  -8   1   1     1868.44     1838.67    254.31 o 
  -7   1   1     3966.56     3812.02    209.50 o 
  -6   1   1        5.52       50.38     99.54 o 
  -5   1   1       25.25     -100.15    100.15 o 
  -4   1   1     3593.69     3206.54    148.19 o 
  -3   1   1    16757.36    16605.02    345.47 o 
  -2   1   1        8.72       -2.63     54.61 o 
   3   1   1     1232.60     1311.64    139.66 o 
   4   1   1   130396.73   137594.28   1146.82 o 
   5   1   1    13596.44    12737.37    290.84 o 
   6   1   1      959.33      674.82    101.09 o 
   7   1   1     8459.62     9167.10    314.01 o 
   8   1   1     7658.55     7422.53    258.10 o 
   9   1   1      597.57      490.77    108.50 o 
  10   1   1        0.30       47.08    136.59 o 
  11   1   1       55.70     -152.99    152.99 o 
  12   1   1      578.87      475.09    181.66 o 
  13   1   1      163.55      540.24    188.09 o 
  14   1   1      375.22      474.12    164.72 o 
  15   1   1      723.77      705.47    192.42 o 
 -14   2   1        2.68       -1.18    342.88 o 
 -13   2   1       28.85     -165.53    165.53 o 
 -12   2   1     1716.94     1732.14    390.18 o 
 -11   2   1     2503.88     2582.44    591.18 o 
 -10   2   1      416.86      475.32    211.24 o 
  -9   2   1       77.10      200.67     69.44 o 
  -8   2   1    11973.96    12693.25    388.93 o 
  -7   2   1     2418.39     2238.99    199.55 o 
  -6   2   1     5184.48     5116.07    209.20 o 
  -5   2   1    31906.66    32380.57    375.29 o 
  -4   2   1      699.96      660.66     96.26 o 
  -3   2   1      185.88       42.18     79.57 o 
  -2   2   1     5203.99     5728.43    187.22 o 
  -1   2   1      510.86      413.11     66.05 o 
   2   2   1     1341.88     1675.21    159.80 o 
   3   2   1     7229.02     8717.20    280.31 o 
   4   2   1     1871.49     2456.30    162.97 o 
   5   2   1      495.03      391.50     84.69 o 
   6   2   1      115.73      -72.62    122.39 o 
   7   2   1     2488.96     2050.99    165.65 o 
   8   2   1       12.77       55.71     69.53 o 
   9   2   1       62.25      183.74     76.14 o 
  10   2   1      850.76      725.53    136.17 o 
  11   2   1     2540.02     2846.33    229.46 o 
  12   2   1       37.46      257.89     96.11 o 
  13   2   1     2883.66     4238.52    484.91 o 
  14   2   1       65.23      -79.95    174.97 o 
  15   2   1       15.36      403.39    141.39 o 
 -13   3   1      853.53      672.96    198.57 o 
 -12   3   1      423.03      459.58    151.65 o 
 -11   3   1     1288.02     1224.40    354.60 o 
 -10   3   1       99.09      252.24    124.57 o 
  -9   3   1      128.43      171.98    106.41 o 
  -8   3   1      110.33        9.25     75.49 o 
  -7   3   1     2048.88     1670.13    169.01 o 
  -6   3   1     1766.25     1765.10    164.46 o 
  -5   3   1      111.80      172.43     71.76 o 
  -4   3   1     9923.17     9819.92    270.92 o 
  -3   3   1     5710.97     5628.95    186.00 o 
  -2   3   1     7839.25     6378.52    314.01 o 
  -1   3   1      601.91      817.33    187.72 o 
   0   3   1      878.11      643.41     90.16 o 
   1   3   1   107045.69   113928.72    892.50 o 
   2   3   1       46.61       23.27     45.00 o 
   3   3   1     2908.77     3746.76    148.12 o 
   4   3   1    17696.76    18488.60    321.50 o 
   5   3   1      451.46      508.05     97.86 o 
   6   3   1     8757.76     7764.03    221.51 o 
   7   3   1    13737.45    13739.64    362.34 o 
   8   3   1      432.25      321.58    174.07 o 
   9   3   1     1373.53     1859.71    214.61 o 
  10   3   1     1876.20     1924.64    177.76 o 
  11   3   1      841.79     1249.66    194.55 o 
  12   3   1     2370.09     2514.73    296.39 o 
  13   3   1     1115.55     1364.77    282.78 o 
  14   3   1      360.26      305.72    192.34 o 
  15   3   1      153.43       94.59    402.00 o 
 -13   4   1      645.11      490.68    177.35 o 
 -12   4   1      560.82     1017.67    484.76 o 
 -11   4   1      569.85      480.82    260.12 o 
 -10   4   1      240.19       55.52    191.75 o 
  -9   4   1    10209.68    10443.64    327.09 o 
  -8   4   1      814.14      591.23    109.33 o 
  -7   4   1     3211.79     3056.39    285.00 o 
  -6   4   1     2984.27     3080.88    197.67 o 
  -5   4   1     2273.05     2133.85    170.86 o 
  -4   4   1    34661.67    34764.24    496.78 o 
  -3   4   1      197.42      131.20     61.11 o 
  -2   4   1     4632.13     4295.08    234.60 o 
  -1   4   1      703.35     1251.36    184.31 o 
   0   4   1      134.01      392.76     88.90 o 
   1   4   1     8781.46     9370.93    293.81 o 
   2   4   1     2199.83     2453.92    149.14 o 
   3   4   1        4.35      390.76     81.92 o 
   4   4   1    16344.61    14921.61    291.11 o 
   5   4   1     1929.25     2213.98    273.05 o 
   6   4   1     2161.78     2056.09    218.79 o 
   7   4   1     3040.07     3678.55    188.18 o 
   8   4   1     2078.58     2008.63    167.03 o 
   9   4   1      225.91      118.81     93.92 o 
  10   4   1      202.31      285.17    142.95 o 
  11   4   1      728.28      564.29     91.73 o 
  12   4   1     5354.78     5929.28    313.57 o 
  13   4   1      734.37      437.47    121.66 o 
  14   4   1        0.08     -130.06    164.72 o 
  15   4   1      489.44      439.84    157.40 o 
 -13   5   1      715.34      698.90    203.82 o 
 -12   5   1       21.77     -167.21    167.21 o 
 -11   5   1      421.04      416.19    118.05 o 
 -10   5   1      924.69      753.75    265.97 o 
  -9   5   1      519.76      608.69    225.27 o 
  -8   5   1     2803.71     3067.65    344.04 o 
  -7   5   1     1897.73     2452.36    211.45 o 
  -6   5   1     1424.33     1630.93    195.49 o 
  -5   5   1      821.81      984.91    127.49 o 
  -4   5   1     1132.04     1175.99    141.14 o 
  -3   5   1    34331.77    36108.72    395.96 o 
  -2   5   1        9.00      -76.75     76.75 o 
  -1   5   1      171.58      156.20     69.44 o 
   0   5   1     4571.64     5989.84    214.61 o 
   1   5   1     5308.47     5502.95    182.33 o 
   2   5   1     1308.53     1359.92    155.17 o 
   3   5   1     3222.48     4041.17    220.53 o 
   4   5   1       74.48       51.78     92.16 o 
   5   5   1     4314.65     4398.31    194.27 o 
   6   5   1     1757.91     1319.27    119.46 o 
   7   5   1     1839.89     1937.26    141.14 o 
   8   5   1    10728.09    10413.95    368.62 o 
   9   5   1       99.28      120.04     95.57 o 
  10   5   1     1074.92     1058.17    164.83 o 
  11   5   1     1772.89     1776.60    272.49 o 
  12   5   1     2138.90     1752.63    311.48 o 
  13   5   1       15.11      118.24    100.33 o 
  14   5   1        1.98      -94.59    141.39 o 
  15   5   1       20.51      265.37    147.72 o 
  16   5   1       17.68      283.76    133.77 o 
 -12   6   1      186.30      364.99    179.02 o 
 -11   6   1        6.04      260.12    141.39 o 
 -10   6   1      723.86      545.70    215.45 o 
  -9   6   1      196.85     -264.23    484.76 o 
  -8   6   1     3621.30     3205.08    276.11 o 
  -7   6   1      354.68      278.79    170.66 o 
  -6   6   1      571.46      580.09    116.03 o 
  -5   6   1     3513.28     3960.43    351.56 o 
  -4   6   1     4209.04     3996.28    238.90 o 
  -3   6   1     5375.60     5855.97    248.20 o 
  -2   6   1    20181.85    20526.73    281.78 o 
  -1   6   1      468.67      551.17     96.88 o 
   0   6   1     1802.90     1429.07    186.43 o 
   1   6   1    13067.72    10681.23    267.22 o 
   2   6   1     5292.12     5669.95    191.92 o 
   3   6   1     8954.67     7976.99    314.47 o 
   4   6   1     1952.41     1859.20    240.89 o 
   5   6   1     4762.97     4241.75    198.69 o 
   6   6   1       65.62      136.70     78.50 o 
   7   6   1     3791.96     4293.03    208.20 o 
   8   6   1      109.96       75.24    109.22 o 
   9   6   1      764.32      901.64    161.11 o 
  10   6   1     3098.20     3103.76    346.46 o 
  11   6   1     3820.89     3778.31    222.31 o 
  12   6   1     1402.58     1208.91    211.11 o 
  13   6   1      479.08      405.94    139.65 o 
  14   6   1       19.84       63.06    124.57 o 
  15   6   1        6.68      250.66    124.57 o 
  16   6   1      468.53      436.29    248.29 o 
 -12   7   1     1340.08     1293.04    390.55 o 
 -11   7   1       37.44      200.44    236.47 o 
 -10   7   1     1023.71      856.02    275.46 o 
  -9   7   1     3906.64     3361.55    411.13 o 
  -8   7   1     4990.00     5349.74    369.30 o 
  -7   7   1       33.74      320.34     98.03 o 
  -6   7   1       33.97      116.79    102.81 o 
  -5   7   1       83.77      227.20     85.33 o 
  -4   7   1     2305.49     2141.77    245.01 o 
  -3   7   1      704.19      713.34    119.46 o 
  -2   7   1        6.17        0.00     81.92 o 
  -1   7   1      615.26      796.73    104.69 o 
   0   7   1       74.62       11.06     81.92 o 
   1   7   1     4259.76     3998.16    208.72 o 
   2   7   1     2879.05     3689.59    169.14 o 
   3   7   1     6688.34     7443.35    277.25 o 
   4   7   1    19694.14    17247.85    365.71 o 
   5   7   1     1988.95     1649.05    142.06 o 
   6   7   1     4917.84     4713.15    217.59 o 
   7   7   1    15858.02    14595.36    379.60 o 
   8   7   1      495.48      404.70     97.17 o 
   9   7   1     1695.26     1733.13    203.17 o 
  10   7   1      884.56      800.38    144.53 o 
  11   7   1       22.86       34.25     92.16 o 
  12   7   1      860.00      722.57    134.67 o 
  13   7   1        8.35      356.89    126.67 o 
  14   7   1      146.15       56.16    177.35 o 
  15   7   1       72.01      246.98    165.53 o 
  16   7   1       39.20      279.59    124.56 o 
 -11   8   1      972.94     1051.73    332.42 o 
 -10   8   1       33.81      274.67    520.24 o 
  -9   8   1      331.93      230.02    181.66 o 
  -8   8   1     9478.77     9097.16    910.41 o 
  -7   8   1       41.37      -35.47    248.29 o 
  -6   8   1      954.96      783.78    169.01 o 
  -5   8   1     2899.94     3129.52    249.70 o 
  -4   8   1     3127.19     3173.03    193.61 o 
  -3   8   1       49.36       -7.73     90.16 o 
  -2   8   1     3863.68     4066.13    182.33 o 
  -1   8   1     3939.87     3784.44    169.91 o 
   0   8   1     6200.47     5446.12    344.73 o 
   1   8   1      424.72      245.83     66.05 o 
   2   8   1      519.34      619.01     86.55 o 
   3   8   1     7119.45     6434.12    230.99 o 
   4   8   1    19241.53    18740.58    378.86 o 
   5   8   1     5276.47     4543.56    191.14 o 
   6   8   1    15031.42    14514.63    578.17 o 
   7   8   1     4102.01     4468.16    215.59 o 
   8   8   1      830.25      803.28    184.52 o 
   9   8   1     2379.40     2635.83    180.32 o 
  10   8   1       31.84      147.21     85.69 o 
  11   8   1      515.61      536.72    103.05 o 
  12   8   1     2295.04     2044.53    276.12 o 
  13   8   1      346.28      239.55    127.47 o 
  14   8   1       85.78       43.75    319.24 o 
  15   8   1       88.86      274.31    124.57 o 
  16   8   1        7.19      -84.63    307.41 o 
 -11   9   1      452.03      345.25    157.40 o 
 -10   9   1      276.04      354.71    189.18 o 
  -9   9   1      178.56      140.57    139.65 o 
  -8   9   1     1666.30     1074.39    449.29 o 
  -7   9   1     4475.76     4245.63    424.18 o 
  -6   9   1      240.59      306.02    141.39 o 
  -5   9   1      637.16      463.56     86.99 o 
  -4   9   1     5214.47     5750.25    275.68 o 
  -3   9   1      423.62      770.17    115.57 o 
  -2   9   1     7019.33     7510.05    291.05 o 
  -1   9   1     5189.96     5247.55    229.42 o 
   0   9   1     3182.85     3498.97    173.60 o 
   1   9   1    44084.88    46216.08    507.81 o 
   2   9   1     1519.26     1711.52    130.61 o 
   3   9   1     9969.88     9682.40    257.00 o 
   4   9   1    33567.51    34313.82    673.96 o 
   5   9   1     7023.27     6310.51    314.91 o 
   6   9   1     4544.48     4839.05    203.23 o 
   7   9   1      344.81      269.65     87.60 o 
   8   9   1     4638.25     4508.87    330.67 o 
   9   9   1     1651.54     1815.04    174.42 o 
  10   9   1       62.35      -82.09     82.09 o 
  11   9   1      838.57      661.29    143.59 o 
  12   9   1     1834.10     1706.73    227.26 o 
  13   9   1      125.07      120.29    319.24 o 
  14   9   1      191.32       39.02    248.29 o 
  15   9   1       60.67       72.19    354.71 o 
  16   9   1      183.66      416.05    135.61 o 
 -10  10   1      106.50      382.65    236.47 o 
  -9  10   1     1518.55      849.86    257.75 o 
  -8  10   1      912.66      662.12    179.02 o 
  -7  10   1      214.87      510.10    174.97 o 
  -6  10   1     3169.73     3085.38    325.74 o 
  -5  10   1      789.54      736.53    319.24 o 
  -4  10   1      255.00      459.80    129.46 o 
  -3  10   1      402.54      422.68     96.43 o 
  -2  10   1       21.89       39.32     61.91 o 
  -1  10   1    16710.77    17172.86    406.17 o 
   0  10   1     1009.04      875.85    123.73 o 
   1  10   1     3459.62     3485.20    220.51 o 
   2  10   1     2697.58     2660.49    179.72 o 
   3  10   1      719.43      804.85    129.70 o 
   4  10   1    13462.04    12923.47    345.41 o 
   5  10   1     1776.01     1562.19    147.75 o 
   6  10   1      692.09      418.18    118.20 o 
   7  10   1     2174.21     2173.39    245.91 o 
   8  10   1     6877.48     6527.39    257.97 o 
   9  10   1      570.84      512.90    118.17 o 
  10  10   1       13.31      133.97    129.70 o 
  11  10   1      383.70      250.58    208.20 o 
  12  10   1     3674.38     4035.86    340.76 o 
  13  10   1      254.63      145.82    139.65 o 
  14  10   1      636.49      449.29    217.37 o 
  15  10   1     1912.30     1942.25    291.49 o 
  16  10   1       31.97      161.36    153.71 o 
  -9  11   1      337.14      224.65    271.94 o 
  -8  11   1      286.30      280.22    164.72 o 
  -7  11   1      755.94      550.33    236.47 o 
  -6  11   1     1368.81     1063.75    275.52 o 
  -5  11   1     1537.55     1618.44    299.59 o 
  -4  11   1     1024.31      788.92    215.45 o 
  -3  11   1     1765.50     1622.49    228.69 o 
  -2  11   1     2581.11     2774.80    264.54 o 
  -1  11   1     3813.67     3926.52    252.57 o 
   0  11   1    65176.92    66102.70   1319.72 o 
   1  11   1     2889.55     2918.92    210.93 o 
   2  11   1      674.03      401.19    106.27 o 
   3  11   1     1061.41      852.39    122.98 o 
   4  11   1      768.29      592.71     94.09 o 
   5  11   1      690.66      662.57    119.30 o 
   6  11   1     4253.62     4331.19    277.24 o 
   7  11   1      668.51      479.97     90.16 o 
   8  11   1     3083.83     3204.37    236.03 o 
   9  11   1      288.81      296.40     91.43 o 
  10  11   1      513.25      589.23    130.82 o 
  11  11   1     7167.52     7021.28    225.51 o 
  12  11   1     1112.78      567.53    212.82 o 
  13  11   1       51.59      517.75    295.59 o 
  14  11   1       86.19      297.67    153.71 o 
  15  11   1      179.60      320.55    201.00 o 
  16  11   1      837.47      682.39    174.97 o 
  -9  12   1       79.58      205.36    177.35 o 
  -8  12   1      188.59      219.58    390.18 o 
  -7  12   1     1448.20     1006.00    532.06 o 
  -6  12   1      190.75      304.46    121.66 o 
  -5  12   1      769.40      809.46    215.45 o 
  -4  12   1     3950.37     3627.25    626.65 o 
  -3  12   1       71.58      393.13    130.66 o 
  -2  12   1       72.55      208.87     85.69 o 
  -1  12   1      369.85      375.06    111.86 o 
   0  12   1      109.25      137.61    117.28 o 
   1  12   1       93.86      239.39    115.20 o 
   2  12   1      275.21      291.87     97.17 o 
   3  12   1       19.91      404.94    103.75 o 
   4  12   1      856.12     1065.23    255.99 o 
   5  12   1     3239.99     3023.64    199.96 o 
   6  12   1     1452.32     1736.58    218.44 o 
   7  12   1      702.66      752.80    169.53 o 
   8  12   1      208.20      280.84     81.48 o 
   9  12   1       69.57      144.46    118.72 o 
  10  12   1      347.64      410.34     87.18 o 
  11  12   1     3951.07     4030.70    287.84 o 
  12  12   1      195.15      312.98    115.74 o 
  13  12   1      878.61      520.24    212.82 o 
  14  12   1     3409.02     4271.25    384.85 o 
  15  12   1       81.89      344.85    198.57 o 
  -8  13   1       52.62      191.07    248.29 o 
  -7  13   1       99.64      201.70    141.39 o 
  -6  13   1      311.79      316.12    152.99 o 
  -5  13   1      222.62      157.65    147.72 o 
  -4  13   1     2450.61     3194.73    496.59 o 
  -3  13   1      568.66      344.97    153.71 o 
  -2  13   1      279.36      248.29    342.88 o 
  -1  13   1     4601.78     4359.85    210.36 o 
   0  13   1       31.89      228.18    197.96 o 
   1  13   1      175.29      167.22    107.60 o 
   2  13   1     6471.60     7349.06    324.25 o 
   3  13   1      561.45      517.83    116.31 o 
   4  13   1      551.15      538.07    115.17 o 
   5  13   1      778.08      711.67    101.09 o 
   6  13   1       89.78      458.08    127.16 o 
   7  13   1     3371.25     3479.58    199.30 o 
   8  13   1     2855.91     2980.33    206.74 o 
   9  13   1      173.26      385.22     91.12 o 
  10  13   1     1262.18      929.66    190.45 o 
  11  13   1      160.66      407.41    110.21 o 
  12  13   1       16.90      392.54    141.88 o 
  13  13   1       43.00      290.72    135.61 o 
  14  13   1       73.98       56.01    236.47 o 
  15  13   1      446.45      644.38    192.42 o 
  -7  14   1      172.67       92.22    212.82 o 
  -6  14   1     2739.17     2495.27    434.75 o 
  -5  14   1     1032.61     1307.61    335.20 o 
  -4  14   1     1264.74     1688.57    316.38 o 
  -3  14   1      166.89      594.55    170.26 o 
  -2  14   1       53.04      212.82    283.76 o 
  -1  14   1      374.51      496.59    170.26 o 
   0  14   1      565.27      581.89    131.48 o 
   1  14   1     3265.72     3215.08    210.36 o 
   2  14   1      936.88      964.36    161.90 o 
   3  14   1      719.03      600.05    122.18 o 
   4  14   1        2.75      133.66    126.55 o 
   5  14   1      299.53      173.66    105.81 o 
   6  14   1      928.23      798.28    129.55 o 
   7  14   1      725.50      417.32    117.54 o 
   8  14   1      326.26      319.17     92.22 o 
   9  14   1     1121.51      897.72    166.99 o 
  10  14   1     2978.79     3031.45    305.46 o 
  11  14   1      123.65      158.56     87.11 o 
  12  14   1     1028.15     1040.73    255.55 o 
  13  14   1      104.51      444.32    142.98 o 
  14  14   1        7.63      359.21    161.11 o 
  15  14   1      138.14      126.12    342.88 o 
  -6  15   1       99.69      370.08    201.00 o 
  -5  15   1      114.08      600.49    275.52 o 
  -4  15   1      636.04      548.61    164.72 o 
  -3  15   1     1945.10     2062.67    484.76 o 
  -2  15   1      677.98      541.73    181.66 o 
  -1  15   1      205.21       98.32    295.59 o 
   0  15   1      359.21      552.59    158.19 o 
   1  15   1     2679.51     3018.33    650.29 o 
   2  15   1     2197.03     1865.69    273.68 o 
   3  15   1      347.52      380.86    101.48 o 
   4  15   1      491.89      318.88     95.67 o 
   5  15   1      409.14      304.36     84.51 o 
   6  15   1      217.26      364.29     88.61 o 
   7  15   1        3.24      416.88     91.74 o 
   8  15   1     4292.05     4649.05    283.28 o 
   9  15   1      398.36      447.20    138.85 o 
  10  15   1      406.66      283.76    212.82 o 
  11  15   1      242.63      205.87    124.56 o 
  12  15   1     5701.35     6185.82    827.65 o 
  13  15   1       92.45      -41.66    271.94 o 
  14  15   1      486.44      520.24    167.21 o 
  15  15   1       50.23      292.11    141.88 o 
  -5  16   1      206.11      514.60    174.97 o 
  -4  16   1      129.20      295.59    150.49 o 
  -3  16   1        4.55      372.05    124.57 o 
  -2  16   1      226.83      409.88    189.18 o 
  -1  16   1       27.06      399.18     96.21 o 
   0  16   1       95.71       47.29    496.59 o 
   1  16   1      503.76      490.42    378.35 o 
   2  16   1      688.77      563.80    152.99 o 
   3  16   1      164.32      -62.23    158.19 o 
   4  16   1      247.97      339.40    141.39 o 
   5  16   1     2562.93     2832.18    306.30 o 
   6  16   1       56.42      346.36    135.61 o 
   7  16   1     2840.72     2738.21    520.24 o 
   8  16   1     1571.24     1250.32    275.52 o 
   9  16   1     1185.60     1640.65    532.06 o 
  10  16   1     1717.50     1241.02    250.81 o 
  11  16   1      334.67      219.92    307.41 o 
  12  16   1     1003.66      889.99    272.49 o 
  13  16   1       61.40      359.44    157.40 o 
  14  16   1      200.30      373.62    118.05 o 
  -4  17   1      175.57      261.06    208.51 o 
  -3  17   1     2673.41     2293.76    275.52 o 
  -2  17   1     1373.31     1697.43    369.30 o 
  -1  17   1       75.92      454.02    196.76 o 
   0  17   1     2531.14     2931.46    409.41 o 
   1  17   1     2487.34     2061.06    402.00 o 
   2  17   1      514.60      587.80    170.26 o 
   3  17   1     6553.67     7258.18    496.59 o 
   4  17   1     9020.73    10245.12    649.55 o 
   5  17   1        7.04     -167.21    167.21 o 
   6  17   1        0.93      314.37    141.39 o 
   7  17   1      216.36      270.46    130.06 o 
   8  17   1    11012.05    11331.01    632.76 o 
   9  17   1     2304.57     2761.04    375.94 o 
  10  17   1       50.20       46.05    152.99 o 
  11  17   1     6065.42     6366.05    491.36 o 
  12  17   1        9.03      171.44    130.66 o 
  13  17   1      703.63      451.55    174.97 o 
  14  17   1        1.66      282.37    135.61 o 
  -3  18   1        5.09      199.13    152.99 o 
  -2  18   1      347.60      416.19    331.06 o 
  -1  18   1      120.31      143.06    366.53 o 
   0  18   1      204.93      291.23    177.35 o 
   1  18   1     1169.85      898.59    300.98 o 
   2  18   1     1625.11     2221.88    366.53 o 
   3  18   1     2918.09     2805.52    390.55 o 
   4  18   1     4199.50     4445.16    316.38 o 
   5  18   1     1949.18     2463.82    383.49 o 
   6  18   1     2754.39     2623.88    342.47 o 
   7  18   1     3583.43     3690.84    450.54 o 
   8  18   1       63.65      109.89    141.88 o 
   9  18   1     1662.11     1318.63    292.26 o 
  10  18   1     1125.48     1387.26    325.74 o 
  11  18   1      581.60      602.49    179.02 o 
  12  18   1        5.82      145.26    113.51 o 
  13  18   1      291.27      566.54    198.57 o 
  -2  19   1      518.27      499.22    214.35 o 
  -1  19   1     2667.08     3239.91    517.54 o 
   0  19   1      844.50     1111.41    425.65 o 
   1  19   1       59.80      262.75    147.72 o 
   2  19   1     2738.48     2446.37    312.45 o 
   3  19   1     1668.15     1829.41    383.49 o 
   4  19   1     1439.14     1986.35    354.71 o 
   5  19   1     1411.83     1481.53    275.52 o 
   6  19   1      726.36      738.52    215.45 o 
   7  19   1     4466.80     4603.02    409.41 o 
   8  19   1       31.50       31.53    147.72 o 
   9  19   1       20.18     -138.15    152.99 o 
  10  19   1     2047.22     2066.82    496.59 o 
  11  19   1      191.25       82.76    437.47 o 
  12  19   1      120.27      650.29    192.42 o 
   0  20   1      818.13      851.29    283.76 o 
   1  20   1      619.60      491.86    244.19 o 
   2  20   1     1032.46      739.58    170.26 o 
   3  20   1     1383.94     1678.40    392.68 o 
   4  20   1     1402.92     1443.45    520.24 o 
   5  20   1       52.43      176.04    201.00 o 
   6  20   1     1288.20      860.45    258.77 o 
   7  20   1       82.81      484.76    183.93 o 
   8  20   1      599.64      496.59    260.12 o 
   9  20   1      988.68      863.12    234.09 o 
  10  20   1      545.16      390.18    133.77 o 
  11  20   1       52.63      371.60    113.51 o 
   2  21   1      207.37      280.03    158.19 o 
   3  21   1      436.82      449.29    133.77 o 
   4  21   1       67.72      375.27    191.75 o 
   5  21   1      355.41      614.01    231.83 o 
   6  21   1        6.54      -17.42    158.19 o 
   7  21   1      255.23      409.09    145.74 o 
   8  21   1      110.21      382.09    158.19 o 
   9  21   1       32.50      260.12    189.18 o 
  10  21   1      129.24      281.28    165.53 o 
  -8 -21   2       62.89      309.47    187.43 o 
  -7 -21   2        4.97      354.71    295.59 o 
  -6 -21   2      107.92      212.82    201.00 o 
  -5 -21   2        5.43      107.73    147.72 o 
  -4 -21   2      229.56      516.45    331.06 o 
  -3 -21   2      244.88      -34.40    378.35 o 
  -2 -21   2       64.61      168.91    170.26 o 
 -10 -20   2        4.02       57.03    153.71 o 
  -9 -20   2       12.60      418.69    141.39 o 
  -8 -20   2       23.33      292.36    181.66 o 
  -7 -20   2       57.06      326.08    158.19 o 
  -6 -20   2      416.73      407.63    224.65 o 
  -5 -20   2      101.90      -35.47    354.71 o 
  -4 -20   2      697.48      796.57    292.26 o 
  -3 -20   2      197.64      458.55    331.06 o 
  -2 -20   2      697.77      638.47    170.26 o 
  -1 -20   2      440.94      740.51    150.00 o 
   0 -20   2       93.47       55.89    174.98 o 
 -11 -19   2        1.49     -104.05    307.41 o 
 -10 -19   2      197.19      398.27    142.98 o 
  -9 -19   2       10.26       58.33    165.53 o 
  -8 -19   2       31.19       55.18    126.90 o 
  -7 -19   2     1200.73     1264.55    325.74 o 
  -6 -19   2       34.52      108.78    164.72 o 
  -5 -19   2     1205.88      775.62    319.24 o 
  -4 -19   2      333.23      301.85    141.39 o 
  -3 -19   2       29.34       70.94    260.12 o 
  -2 -19   2      583.79      774.84    225.11 o 
  -1 -19   2      711.34      917.51    244.19 o 
   0 -19   2      205.64      758.99    255.55 o 
   1 -19   2     2114.27     2623.23    309.00 o 
   2 -19   2     1173.65     1054.16    307.41 o 
 -12 -18   2       94.44       89.86    145.74 o 
 -11 -18   2      254.24      381.73    113.51 o 
 -10 -18   2      205.08       11.04    189.18 o 
  -9 -18   2      129.47      500.23    236.47 o 
  -8 -18   2      745.14      706.88    218.39 o 
  -7 -18   2       82.99      204.94    165.53 o 
  -6 -18   2     1491.10     1856.04    390.18 o 
  -5 -18   2      344.56      482.66    113.51 o 
  -4 -18   2      584.20      462.81    236.47 o 
  -3 -18   2     1142.78     1227.83    272.49 o 
  -2 -18   2      328.51      479.70    174.97 o 
  -1 -18   2      503.28      615.64    231.83 o 
   0 -18   2       10.05      -60.81    461.12 o 
   1 -18   2      653.06      732.24    307.41 o 
   2 -18   2     1241.68      946.94    239.92 o 
   3 -18   2      228.20      520.24    174.97 o 
 -13 -17   2      294.76      246.98    147.72 o 
 -12 -17   2     1059.45     1104.22    213.50 o 
 -11 -17   2      138.57      170.26    118.05 o 
 -10 -17   2       28.68      205.55    100.26 o 
  -9 -17   2     1807.20     1808.49    436.84 o 
  -8 -17   2     2312.96     2080.63    292.26 o 
  -7 -17   2       87.48     -212.82    283.76 o 
  -6 -17   2     4976.64     5305.65    733.06 o 
  -5 -17   2       28.49       18.08    141.88 o 
  -4 -17   2     3590.94     4396.88    359.21 o 
  -3 -17   2     5079.79     5195.08    367.86 o 
  -2 -17   2      978.01      964.32    221.58 o 
  -1 -17   2       44.47      170.99    100.26 o 
   0 -17   2     2757.96     1958.82    484.76 o 
   1 -17   2        0.74      379.54    164.72 o 
   2 -17   2      232.36      121.78    164.72 o 
   3 -17   2     2887.35     2869.00    433.78 o 
   4 -17   2       14.89      374.62    158.19 o 
   5 -17   2       65.66       86.71    126.90 o 
 -13 -16   2       76.34      189.18    132.85 o 
 -12 -16   2      831.14      544.76    201.00 o 
 -11 -16   2       66.14       35.47    130.66 o 
 -10 -16   2     1447.47     2073.89    271.38 o 
  -9 -16   2      236.05      322.61     84.79 o 
  -8 -16   2      260.67      210.57    127.66 o 
  -7 -16   2     4018.96     3947.15    315.89 o 
  -6 -16   2      111.20      172.87    163.37 o 
  -5 -16   2      114.87      -23.99     83.52 o 
  -4 -16   2     1341.87      749.95    167.73 o 
  -3 -16   2     1476.60     1314.23    265.97 o 
  -2 -16   2     3458.45     3421.29    299.59 o 
  -1 -16   2      513.44      656.98    191.75 o 
   0 -16   2      920.63     1052.79    238.59 o 
   1 -16   2     5416.84     5255.12    409.41 o 
   2 -16   2       46.47      344.36    177.35 o 
   3 -16   2      774.69      919.75    305.99 o 
   4 -16   2     3414.60     3994.03    721.24 o 
   5 -16   2       32.93       90.65    236.47 o 
   6 -16   2      357.33      201.00    150.49 o 
 -14 -15   2        1.63       31.53    236.47 o 
 -13 -15   2     1539.58     1204.18    323.18 o 
 -12 -15   2     2267.18     1858.70    310.07 o 
 -11 -15   2      177.21       32.79    187.35 o 
 -10 -15   2     1034.33     1276.19    220.43 o 
  -9 -15   2       14.28      196.37     99.54 o 
  -8 -15   2      457.36      147.14    162.87 o 
  -7 -15   2     5269.32     5429.42    348.93 o 
  -6 -15   2      154.34      286.68     93.61 o 
  -5 -15   2       67.68      466.10    137.73 o 
  -4 -15   2     3407.77     3991.26    424.80 o 
  -3 -15   2     1927.33     1730.79    242.71 o 
  -2 -15   2      384.66      390.87    156.92 o 
  -1 -15   2     5462.75     6142.65    363.32 o 
   0 -15   2      144.49      509.49    164.25 o 
   1 -15   2       42.02      248.29    130.66 o 
   2 -15   2       88.89      189.18    130.06 o 
   3 -15   2     2849.19     2340.00    349.95 o 
   4 -15   2     2006.10     1516.48    334.42 o 
   5 -15   2       38.98      363.30    181.66 o 
   6 -15   2       10.40      -36.55    248.29 o 
   7 -15   2       12.53      248.29    248.29 o 
 -14 -14   2       25.79      299.14    224.65 o 
 -13 -14   2      634.89      391.87    113.51 o 
 -12 -14   2      128.48      273.48    111.35 o 
 -11 -14   2     2096.66     2258.24    259.62 o 
 -10 -14   2      151.18      116.02     95.38 o 
  -9 -14   2        1.63      119.84    105.52 o 
  -8 -14   2     1085.92     1273.87    213.02 o 
  -7 -14   2     5177.34     5153.72    260.63 o 
  -6 -14   2       75.07      162.96    150.18 o 
  -5 -14   2     2005.18     2436.26    301.12 o 
  -4 -14   2     2610.52     2554.58    208.15 o 
  -3 -14   2     3501.78     3600.00    216.59 o 
  -2 -14   2       47.71      209.55     78.14 o 
  -1 -14   2     9439.09     9559.37    311.91 o 
   0 -14   2    14711.72    15081.55    770.41 o 
   1 -14   2     2246.81     2142.13    603.00 o 
   2 -14   2      220.68      527.13    198.57 o 
   3 -14   2      664.86      583.90    567.53 o 
   4 -14   2      805.60      898.45    215.45 o 
   5 -14   2     3059.95     3404.24    356.88 o 
   6 -14   2        0.23      156.93    181.66 o 
   7 -14   2      101.64      395.15    425.65 o 
   8 -14   2      528.75      567.53    331.06 o 
 -14 -13   2      225.20      118.24    182.49 o 
 -13 -13   2       12.06      301.54    122.35 o 
 -12 -13   2        0.70      214.97     81.06 o 
 -11 -13   2      295.49      596.32    177.35 o 
 -10 -13   2        0.15      108.10    119.44 o 
  -9 -13   2      125.41       49.19     83.16 o 
  -8 -13   2      811.89      511.88    143.69 o 
  -7 -13   2     2228.71     2321.85    213.54 o 
  -6 -13   2       62.86      -87.67     87.67 o 
  -5 -13   2     2456.67     2484.34    202.80 o 
  -4 -13   2     4906.42     4742.16    244.27 o 
  -3 -13   2     1629.94     1537.64    164.27 o 
  -2 -13   2       45.01      225.90     69.42 o 
  -1 -13   2        1.55      130.32    136.45 o 
   0 -13   2       58.14      195.15    160.42 o 
   1 -13   2       55.31      124.54     88.74 o 
   2 -13   2      241.98      374.62    158.19 o 
   3 -13   2      136.22       41.38     89.73 o 
   4 -13   2     1294.76     2168.91    389.29 o 
   5 -13   2       56.53      468.77    141.39 o 
   6 -13   2        0.58      -13.91    189.18 o 
   7 -13   2     1033.48     1771.15    886.76 o 
   8 -13   2        1.08      189.18    248.29 o 
 -15 -12   2       31.67        0.00    390.18 o 
 -14 -12   2       44.37      359.44    189.18 o 
 -13 -12   2       20.14      218.60    154.70 o 
 -12 -12   2      118.11      278.87    100.15 o 
 -11 -12   2      102.19      178.05     92.31 o 
 -10 -12   2      179.77       87.31    154.35 o 
  -9 -12   2       86.93      167.15     93.61 o 
  -8 -12   2     2528.73     2666.61    243.48 o 
  -7 -12   2     3181.93     3461.32    232.02 o 
  -6 -12   2        9.39       77.52    120.97 o 
  -5 -12   2    12026.06    12428.75    318.20 o 
  -4 -12   2     8013.92     8553.50    271.14 o 
  -3 -12   2     2682.83     2928.36    194.43 o 
  -2 -12   2      695.28      496.59    109.45 o 
  -1 -12   2      370.46      400.10     90.03 o 
   0 -12   2      346.96      403.17     80.65 o 
   1 -12   2      586.24      576.12    108.59 o 
   2 -12   2       88.53      214.97    101.93 o 
   3 -12   2       65.05      484.76    150.49 o 
   4 -12   2      645.70      987.61    232.31 o 
   5 -12   2     2962.31     3184.65    333.17 o 
   6 -12   2      139.37      277.60    151.65 o 
   7 -12   2      476.04      179.72    157.40 o 
   8 -12   2       47.48      262.75    139.65 o 
   9 -12   2       77.33      129.44    177.35 o 
 -15 -11   2       21.05      197.45    145.74 o 
 -14 -11   2      617.92      476.72    171.17 o 
 -13 -11   2      400.52      552.10    118.96 o 
 -12 -11   2      627.51      454.42    134.90 o 
 -11 -11   2      401.18      307.41     68.80 o 
 -10 -11   2      243.56      371.73    102.56 o 
  -9 -11   2      238.96      336.37     75.22 o 
  -8 -11   2     2107.81     2125.47    223.37 o 
  -7 -11   2     1541.15     1319.08    247.67 o 
  -6 -11   2      343.67      494.37    105.19 o 
  -5 -11   2     1166.81      655.16    180.90 o 
  -4 -11   2    17693.21    17304.67    332.97 o 
  -3 -11   2    15373.98    15966.25    447.12 o 
  -2 -11   2     5741.50     6413.50    287.92 o 
  -1 -11   2     2448.28     2724.91    250.75 o 
   0 -11   2    10040.87     9984.06    353.86 o 
   1 -11   2     1649.02     2022.56    259.40 o 
   2 -11   2       13.74       96.87     73.71 o 
   3 -11   2       44.41      262.83     81.48 o 
   4 -11   2      273.00      400.42     84.44 o 
   5 -11   2     1941.06     2117.81    299.59 o 
   6 -11   2     3279.24     3112.56    425.65 o 
   7 -11   2     1570.62     1938.35    499.72 o 
   8 -11   2       92.47       70.94    139.65 o 
   9 -11   2      653.42      277.97    520.24 o 
  10 -11   2        1.50      -77.70    201.00 o 
 -15 -10   2      825.89      589.03    174.98 o 
 -14 -10   2       28.25      386.70    124.56 o 
 -13 -10   2        0.33      229.52     92.31 o 
 -12 -10   2        7.35       39.41    224.65 o 
 -11 -10   2      574.26      210.67     88.63 o 
 -10 -10   2      399.13      374.65     89.12 o 
  -9 -10   2       47.97       86.81     90.99 o 
  -8 -10   2      563.56      443.82     96.60 o 
  -7 -10   2     9253.35     9156.44    255.28 o 
  -6 -10   2      436.88      420.68     95.23 o 
  -5 -10   2     1447.93     1558.03    165.72 o 
  -4 -10   2     5468.49     4388.73    199.30 o 
  -3 -10   2      455.17      501.64     96.11 o 
  -2 -10   2     1473.41     1149.73    141.14 o 
  -1 -10   2      544.56      531.50     88.90 o 
   0 -10   2     3556.86     3349.68    215.09 o 
   1 -10   2    42077.18    39985.90    613.75 o 
   2 -10   2      415.61      386.40     97.29 o 
   3 -10   2      485.16      354.60    104.69 o 
   4 -10   2     2663.06     2651.28    238.43 o 
   5 -10   2       83.95      166.66    224.65 o 
   6 -10   2     3825.22     4036.05    383.49 o 
   7 -10   2      937.50      757.62    342.88 o 
   8 -10   2       17.53     -152.52    164.72 o 
   9 -10   2        9.62      352.22    271.94 o 
  10 -10   2      597.77      656.66    224.65 o 
 -15  -9   2      131.99      321.86    139.65 o 
 -14  -9   2      265.24      218.74    107.64 o 
 -13  -9   2     1099.41      629.59    175.83 o 
 -12  -9   2       23.47      135.87    193.66 o 
 -11  -9   2      878.48      835.88    156.40 o 
 -10  -9   2     1302.19     1096.85    150.29 o 
  -9  -9   2     7263.59     7359.76    226.32 o 
  -8  -9   2     1160.86     1220.50    176.71 o 
  -7  -9   2    19519.68    20904.17    392.51 o 
  -6  -9   2      324.14      182.08     88.09 o 
  -5  -9   2       50.47      236.47     73.84 o 
  -4  -9   2    10819.46    10206.72    312.49 o 
  -3  -9   2      888.42      491.63     91.16 o 
  -2  -9   2        9.98       69.66    129.70 o 
  -1  -9   2      233.35      226.86     56.25 o 
   0  -9   2     2162.32     2053.73    149.15 o 
   1  -9   2      222.53      457.92     93.47 o 
   2  -9   2      440.41      612.62    118.82 o 
   3  -9   2     1629.94     1923.16    229.49 o 
   4  -9   2      111.02      226.58    160.42 o 
   5  -9   2      228.75      364.08     85.69 o 
   6  -9   2      118.45      333.55    142.98 o 
   7  -9   2     1176.79     1313.17    484.76 o 
   8  -9   2      157.09      260.12    224.65 o 
   9  -9   2       73.07      231.49    141.88 o 
  10  -9   2      534.16      598.45    200.53 o 
  11  -9   2       99.19      -46.17    224.65 o 
 -15  -8   2      182.71      105.79    402.00 o 
 -14  -8   2       14.94     -201.00    201.00 o 
 -13  -8   2      446.14      587.61    205.38 o 
 -12  -8   2       27.36      144.37     77.44 o 
 -11  -8   2     1059.01      911.93    159.26 o 
 -10  -8   2      436.73      435.11    126.29 o 
  -9  -8   2     2053.64     2222.19    199.02 o 
  -8  -8   2    23112.41    24717.16    495.05 o 
  -7  -8   2     5418.71     5326.57    283.65 o 
  -6  -8   2     2791.92     2915.96    185.66 o 
  -5  -8   2     2991.36     3172.45    161.56 o 
  -4  -8   2    11001.68    10169.13    344.73 o 
  -3  -8   2    14069.02    12030.06    274.65 o 
  -2  -8   2      649.12      608.45    116.05 o 
  -1  -8   2      156.42      253.80     84.35 o 
   0  -8   2     6804.18     5850.15    199.55 o 
   1  -8   2      483.00      478.20     82.99 o 
   2  -8   2     5140.46     4841.70    199.96 o 
   3  -8   2    10313.34     9936.56    321.08 o 
   4  -8   2      538.37      502.47    106.07 o 
   5  -8   2      636.34      308.70    177.48 o 
   6  -8   2     4559.36     4413.00    223.37 o 
   7  -8   2      906.49      402.00    189.18 o 
   8  -8   2     6039.08     6686.05    420.27 o 
   9  -8   2     2365.82     3307.54    440.98 o 
  10  -8   2       60.98      418.69    141.39 o 
  11  -8   2        4.47       33.78    236.47 o 
  12  -8   2      506.53      484.76    150.49 o 
 -15  -7   2      638.74      472.94    271.94 o 
 -14  -7   2      524.14      496.59    425.65 o 
 -13  -7   2     1150.97      914.30    310.25 o 
 -12  -7   2      772.59      691.68    151.88 o 
 -11  -7   2     3146.75     3492.03    257.38 o 
 -10  -7   2      270.10      215.19     88.09 o 
  -9  -7   2     1847.13     1790.13    187.22 o 
  -8  -7   2     5256.08     5038.92    286.71 o 
  -7  -7   2    13628.71    14319.83    364.63 o 
  -6  -7   2       15.87       94.59     71.68 o 
  -5  -7   2    14463.77    15400.80    372.30 o 
  -4  -7   2      412.53      190.25     58.07 o 
  -3  -7   2    10383.05    10078.04    262.40 o 
  -2  -7   2    13800.01    12889.48    296.80 o 
  -1  -7   2     2105.45     1983.14    148.81 o 
   0  -7   2       46.64      -18.41     58.61 o 
   1  -7   2    12895.63    12061.37    296.94 o 
   2  -7   2        1.75      -46.94     73.39 o 
   3  -7   2      153.10      244.62     77.44 o 
   4  -7   2      454.82      505.82     99.73 o 
   5  -7   2      376.12      390.18     93.47 o 
   6  -7   2       70.89      288.26    119.46 o 
   7  -7   2        0.18      -28.46    103.66 o 
   8  -7   2        1.70      708.57    283.76 o 
   9  -7   2     6524.39     8412.72    981.35 o 
  10  -7   2      366.57      131.04    555.71 o 
  11  -7   2      952.38     1489.76    567.53 o 
  12  -7   2      897.29     1083.82    288.64 o 
 -15  -6   2       11.23       57.80    147.72 o 
 -14  -6   2      238.39      155.57    366.53 o 
 -13  -6   2       50.38      116.71     89.12 o 
 -12  -6   2     3917.65     4121.17    516.80 o 
 -11  -6   2      414.06      404.68     96.11 o 
 -10  -6   2      880.77      589.60    103.16 o 
  -9  -6   2    11727.47    11603.15    404.93 o 
  -8  -6   2     5641.81     6196.23    295.37 o 
  -7  -6   2     1746.61     1746.79    166.64 o 
  -6  -6   2        8.29      144.61     52.02 o 
  -5  -6   2     7163.12     7267.02    206.11 o 
  -4  -6   2     7711.16     7693.58    238.92 o 
  -3  -6   2     5334.41     4895.13    167.24 o 
  -2  -6   2    15981.84    16221.14    297.92 o 
  -1  -6   2    77195.59    83592.89    935.04 o 
   0  -6   2       74.78      112.58     80.14 o 
   1  -6   2     3424.93     3824.94    157.00 o 
   2  -6   2    17941.28    15907.19    345.73 o 
   3  -6   2     1341.70     1141.87    139.68 o 
   4  -6   2     1070.31      943.18    126.03 o 
   5  -6   2     2446.51     2628.15    180.70 o 
   6  -6   2      252.91      290.35    127.80 o 
   7  -6   2     8815.69     8935.33    267.78 o 
   8  -6   2       51.30      246.43     76.14 o 
   9  -6   2        6.80       40.20    307.41 o 
  10  -6   2      176.69      364.16    164.72 o 
  11  -6   2      976.47     1240.52    579.35 o 
  12  -6   2        3.31      -59.74    212.82 o 
  13  -6   2      772.35      436.85    153.71 o 
 -15  -5   2      142.93      496.59    150.49 o 
 -14  -5   2       49.40      -26.27    147.72 o 
 -13  -5   2     1854.77     2309.82    325.74 o 
 -12  -5   2       13.67       37.84    109.24 o 
 -11  -5   2     1084.73     1076.72    195.67 o 
 -10  -5   2      481.27      555.20    116.02 o 
  -9  -5   2     2891.60     3156.16    306.98 o 
  -8  -5   2     4724.42     5237.98    251.86 o 
  -7  -5   2    11093.17    10341.01    293.26 o 
  -6  -5   2     6245.42     6254.14    324.13 o 
  -5  -5   2      226.76      165.53     63.06 o 
  -4  -5   2      128.58      181.27     61.44 o 
  -3  -5   2     1176.08     1023.83    129.46 o 
  -2  -5   2     3418.86     3130.91    156.22 o 
  -1  -5   2     7095.06     7014.53    285.63 o 
   0  -5   2     2145.27     2526.58    145.75 o 
   1  -5   2       28.01      119.53     51.07 o 
   2  -5   2    21628.54    21146.79    336.48 o 
   3  -5   2        2.93      -65.98     74.58 o 
   4  -5   2     1933.09     2019.25    146.01 o 
   5  -5   2    10690.76    11253.62    315.15 o 
   6  -5   2     1412.26     1569.94    292.79 o 
   7  -5   2      263.14      143.50     90.16 o 
   8  -5   2    14207.07    14832.18    348.64 o 
   9  -5   2      767.42      840.38    201.00 o 
  10  -5   2      914.47      733.06    331.06 o 
  11  -5   2     1004.49      987.79    275.52 o 
  12  -5   2       43.54      280.13    107.73 o 
  13  -5   2       43.05      -47.29    283.76 o 
 -15  -4   2        3.85      195.63    366.53 o 
 -14  -4   2       12.01      192.13    130.06 o 
 -13  -4   2     1476.29     1050.67    325.68 o 
 -12  -4   2        0.47      319.61    114.36 o 
 -11  -4   2     1111.26     1080.40    386.32 o 
 -10  -4   2      151.59      292.04     97.68 o 
  -9  -4   2     4615.17     5147.74    252.49 o 
  -8  -4   2       31.97      -55.96     88.09 o 
  -7  -4   2      541.72      455.43     97.34 o 
  -6  -4   2     3131.08     3095.29    173.12 o 
  -5  -4   2     3954.20     3197.92    170.66 o 
  -4  -4   2     1077.80      688.63     97.86 o 
  -3  -4   2     2153.46     1648.63    188.20 o 
  -2  -4   2    17211.23    16654.62    331.08 o 
  -1  -4   2     1096.42     1727.51    158.57 o 
   0  -4   2       46.58      289.20     75.14 o 
   1  -4   2     1460.31     1701.89    171.14 o 
   2  -4   2     5817.69     6441.66    235.62 o 
   3  -4   2     8946.18     9437.99    330.37 o 
   4  -4   2    20576.73    20675.22    280.31 o 
   5  -4   2     1256.60      707.92    113.80 o 
   6  -4   2     2379.47     2111.49    191.14 o 
   7  -4   2     1496.95     2027.46    209.20 o 
   8  -4   2        7.43      405.38    131.48 o 
   9  -4   2     3728.76     4336.77    268.79 o 
  10  -4   2      182.12     -224.65    224.65 o 
  11  -4   2        0.64      408.17    165.53 o 
  12  -4   2      115.40      140.06     86.44 o 
  13  -4   2      325.31       79.65    354.71 o 
 -15  -3   2       79.24      271.25    189.18 o 
 -14  -3   2      490.92      599.69    271.94 o 
 -13  -3   2      826.29      670.72    164.25 o 
 -12  -3   2      217.44      277.01    104.31 o 
 -11  -3   2      100.89      289.68     90.75 o 
 -10  -3   2      123.55      231.21    106.94 o 
  -9  -3   2      701.43      733.94    159.26 o 
  -8  -3   2        3.86      192.44     87.80 o 
  -7  -3   2     2198.93     2190.41    163.43 o 
  -6  -3   2      420.87      324.67     68.57 o 
  -5  -3   2     2576.05     2446.26    153.37 o 
  -4  -3   2     2493.57     2137.64    220.63 o 
  -3  -3   2     1868.36     2255.04    191.92 o 
  -2  -3   2      191.86      271.80    102.35 o 
  -1  -3   2    20947.92    22461.72    319.53 o 
   0  -3   2      635.11      374.77     99.48 o 
   1  -3   2      491.17      511.76     90.16 o 
   2  -3   2     2345.96     2968.39    135.71 o 
   3  -3   2     5450.78     4801.03    169.91 o 
   4  -3   2    13432.97    12783.43    285.88 o 
   5  -3   2    19858.02    19643.81    384.27 o 
   6  -3   2     1295.26     1372.62    169.91 o 
   7  -3   2     3743.73     3559.95    227.44 o 
   8  -3   2     2296.62     2928.62    207.68 o 
   9  -3   2      183.18      111.61    109.22 o 
  10  -3   2     3527.51     3693.24    354.71 o 
  11  -3   2        0.73      115.08    124.57 o 
  12  -3   2       11.40      141.88    177.35 o 
  13  -3   2       58.34      140.64    354.71 o 
  14  -3   2       11.15       -5.25    165.53 o 
 -14  -2   2        0.76      176.66    135.61 o 
 -13  -2   2        9.24     -152.99    152.99 o 
 -12  -2   2      473.90      521.97    138.88 o 
 -11  -2   2        6.79      177.47    158.82 o 
 -10  -2   2       17.48      336.83    141.69 o 
  -9  -2   2      548.37      408.75    120.51 o 
  -8  -2   2     3287.29     4129.69    249.34 o 
  -7  -2   2     3536.33     3672.25    218.49 o 
  -6  -2   2     1774.87     1925.49    159.37 o 
  -5  -2   2       80.03      -10.85     85.33 o 
  -4  -2   2      200.90       97.63     71.68 o 
  -3  -2   2       36.12      231.03     57.77 o 
  -2  -2   2       15.73      121.95     48.86 o 
  -1  -2   2      229.80      232.88     42.30 o 
   0  -2   2    30564.95    29750.86    384.13 o 
   1  -2   2       10.41      -18.39     52.23 o 
   2  -2   2    21908.35    23003.26    381.79 o 
   3  -2   2     3873.62     3119.75    150.94 o 
   4  -2   2    13095.62    12246.77    322.25 o 
   5  -2   2    21942.22    20751.59    283.39 o 
   6  -2   2       17.40      123.99    109.22 o 
   7  -2   2     1572.23     1704.83    242.33 o 
   8  -2   2     2966.11     3457.00    216.59 o 
   9  -2   2        7.96      158.42    133.11 o 
  10  -2   2     1965.42     1740.51    253.92 o 
  11  -2   2     2640.54     2479.09    329.43 o 
  12  -2   2      215.08      178.43    118.24 o 
  13  -2   2     1112.26     1126.05    346.39 o 
  14  -2   2      134.72       80.40    543.88 o 
 -14  -1   2      224.64      540.50    174.97 o 
 -13  -1   2       16.16      307.41    167.21 o 
 -12  -1   2      533.46      536.53    114.05 o 
 -11  -1   2      648.00      437.98    126.55 o 
 -10  -1   2      118.96      301.74    117.77 o 
  -9  -1   2     1898.44     1796.79    212.74 o 
  -8  -1   2      620.98      510.17     95.06 o 
  -7  -1   2      722.68      737.01    125.13 o 
  -6  -1   2      726.57      715.63     90.00 o 
  -5  -1   2      314.57      134.99     87.32 o 
  -4  -1   2     2453.01     2452.66    139.94 o 
  -3  -1   2    11366.85    11569.79    231.97 o 
  -2  -1   2    19373.90    21126.46    332.03 o 
  -1  -1   2     1014.47      995.43    148.05 o 
   2  -1   2      693.74      866.34    107.19 o 
   3  -1   2      211.69      465.69    112.63 o 
   4  -1   2    14879.70    13184.78    281.37 o 
   5  -1   2     1058.08      922.27    139.59 o 
   6  -1   2     2026.21     1816.22    141.14 o 
   7  -1   2    17303.81    16827.55    490.74 o 
   8  -1   2     5198.65     4351.62    471.02 o 
   9  -1   2     3334.09     4029.95    247.38 o 
  10  -1   2      390.41      326.74     90.16 o 
  11  -1   2      276.35      413.82    167.21 o 
  12  -1   2     1536.72     1219.16    317.70 o 
  13  -1   2      147.81      307.41    150.49 o 
  14  -1   2      336.21      580.74    342.88 o 
  15  -1   2      390.98      639.29    238.59 o 
 -14   0   2       80.19      640.65    177.35 o 
 -13   0   2      578.15      441.41    141.88 o 
 -12   0   2      417.65      595.91    157.40 o 
 -11   0   2      352.83      121.43     99.53 o 
 -10   0   2        4.57      400.89    107.51 o 
  -9   0   2     1285.20     1238.14    218.44 o 
  -8   0   2        8.42      277.34     94.09 o 
  -7   0   2     7894.98     7881.16    272.44 o 
  -6   0   2    10089.54    10045.25    306.04 o 
  -5   0   2      882.00      508.48     79.57 o 
  -4   0   2    42667.86    40168.88    567.43 o 
  -3   0   2      414.41      541.69     97.39 o 
  -2   0   2      386.12      445.11     80.26 o 
  -1   0   2   110994.80   113600.98   1505.20 o 
   2   0   2    92491.81    99797.01    786.20 o 
   3   0   2     1581.41     2288.20    188.19 o 
   4   0   2    10176.22    10118.23    327.67 o 
   5   0   2     3308.04     3339.08    156.24 o 
   6   0   2      191.04      195.63     64.23 o 
   7   0   2     6691.80     7420.41    265.83 o 
   8   0   2     2547.91     2512.27    253.10 o 
   9   0   2     1063.97     1562.44    201.47 o 
  10   0   2      536.77      407.08    129.70 o 
  11   0   2      276.28      264.85    112.59 o 
  12   0   2     1274.61     1578.93    440.20 o 
  13   0   2      316.77      404.96    248.29 o 
  14   0   2      112.63      299.07    141.88 o 
  15   0   2     1056.23     2060.73    484.76 o 
 -14   1   2       20.95     -141.88    170.26 o 
 -13   1   2      208.56      579.83    208.51 o 
 -12   1   2      514.81      464.72    201.00 o 
 -11   1   2     1055.16     1189.97    262.80 o 
 -10   1   2      997.67      797.95    185.34 o 
  -9   1   2      459.58      308.67     83.90 o 
  -8   1   2      145.17       98.05     78.47 o 
  -7   1   2     6044.40     6717.60    299.12 o 
  -6   1   2     6351.26     6085.95    276.88 o 
  -5   1   2    13079.41    11652.58    309.25 o 
  -4   1   2     5990.92     5132.75    177.57 o 
  -3   1   2    88310.98    88864.73    750.44 o 
  -2   1   2       37.03      176.84     54.61 o 
  -1   1   2        6.97       45.72     37.59 o 
   2   1   2     5269.86     5401.37    170.66 o 
   3   1   2    12449.90    13949.93    280.85 o 
   4   1   2    22025.87    22550.36    346.83 o 
   5   1   2      118.64      159.53     83.12 o 
   6   1   2      435.86      411.89     82.47 o 
   7   1   2      859.06     1054.60    132.96 o 
   8   1   2    14480.29    16276.82    416.43 o 
   9   1   2     2894.03     2661.96    188.07 o 
  10   1   2     2104.66     2290.28    256.91 o 
  11   1   2      403.16      481.35    146.77 o 
  12   1   2     4157.05     4584.91    447.76 o 
  13   1   2     1843.94     1978.63    325.74 o 
  14   1   2      159.20      188.15    295.59 o 
  15   1   2       66.41      165.53    167.21 o 
 -13   2   2       83.09      106.41    117.05 o 
 -12   2   2      129.01      463.20    153.71 o 
 -11   2   2       28.81      199.31    283.76 o 
 -10   2   2     1830.91     1736.07    294.63 o 
  -9   2   2      154.46      200.71     78.47 o 
  -8   2   2     1429.06     1268.65    178.50 o 
  -7   2   2      817.89     1096.81    160.46 o 
  -6   2   2     3112.12     3331.38    257.37 o 
  -5   2   2    49020.18    50726.39    604.13 o 
  -4   2   2     6966.55     6726.62    208.20 o 
  -3   2   2     6457.54     6159.48    232.09 o 
  -2   2   2    55813.04    63151.25    552.49 o 
  -1   2   2     1341.54     1432.06    153.59 o 
   0   2   2       11.74       88.68     35.47 o 
   2   2   2       38.71      135.18     47.78 o 
   3   2   2     9580.03     9400.42    288.77 o 
   4   2   2    21033.09    22843.42    337.98 o 
   5   2   2      446.78      458.97    104.46 o 
   6   2   2     1191.39     1143.28    129.32 o 
   7   2   2     7655.99     7748.71    268.02 o 
   8   2   2      467.79      329.48     88.09 o 
   9   2   2     2998.07     2955.16    218.65 o 
  10   2   2     2165.22     1943.76    185.23 o 
  11   2   2     1173.97      918.26    160.46 o 
  12   2   2     4530.87     4673.55    392.68 o 
  13   2   2     1027.48      425.65    189.18 o 
  14   2   2       28.48      200.44    260.12 o 
  15   2   2        0.81      368.22    170.26 o 
 -13   3   2      182.62      457.89    271.94 o 
 -12   3   2       36.42      196.57    130.66 o 
 -11   3   2       37.26      230.91    141.39 o 
 -10   3   2     1744.62     1851.54    218.77 o 
  -9   3   2     4207.88     4987.00    356.12 o 
  -8   3   2     3267.42     3226.05    272.54 o 
  -7   3   2     1055.28     1235.53    142.47 o 
  -6   3   2     1079.53      768.46    126.96 o 
  -5   3   2     1910.72     1918.64    138.19 o 
  -4   3   2    15122.76    15884.30    491.49 o 
  -3   3   2    22950.91    20789.23    361.79 o 
  -2   3   2     6924.38     7255.36    247.87 o 
  -1   3   2      263.10     1060.47    127.91 o 
   0   3   2      817.27      854.12     95.23 o 
   1   3   2       35.99       25.76     41.50 o 
   2   3   2     4236.33     3735.54    124.06 o 
   3   3   2     3136.31     3509.61    150.75 o 
   4   3   2    86972.84    91712.69    821.04 o 
   5   3   2      203.77      429.95     97.74 o 
   6   3   2     2585.15     2468.40    149.34 o 
   7   3   2    14882.06    13514.94    351.35 o 
   8   3   2      298.27      137.63    107.04 o 
   9   3   2     4067.60     4014.80    222.77 o 
  10   3   2      621.24      682.93    121.66 o 
  11   3   2     1767.50     2117.52    300.68 o 
  12   3   2       17.23      244.35    126.34 o 
  13   3   2     3308.14     4047.49    390.18 o 
  14   3   2        7.55      121.19    212.82 o 
  15   3   2       26.17      190.42    158.19 o 
  16   3   2       89.99      354.71    165.53 o 
 -13   4   2        1.39      494.34    201.00 o 
 -12   4   2      260.61      559.65    198.57 o 
 -11   4   2       10.28     -135.66    158.19 o 
 -10   4   2        3.09       47.29    201.00 o 
  -9   4   2     1871.80     1992.02    248.42 o 
  -8   4   2     3433.63     3528.96    216.77 o 
  -7   4   2        3.98      223.74     88.74 o 
  -6   4   2       71.41      241.39     66.05 o 
  -5   4   2       95.47      227.50     71.99 o 
  -4   4   2        0.70       71.97     81.62 o 
  -3   4   2        0.16      112.05     66.05 o 
  -2   4   2     4180.01     4423.82    222.38 o 
  -1   4   2     1333.61     1310.21    141.53 o 
   0   4   2    34234.25    31508.41    504.78 o 
   1   4   2     5250.82     6092.94    182.01 o 
   2   4   2      141.33      354.25     71.68 o 
   3   4   2     1614.63     2500.92    164.78 o 
   4   4   2     1052.69     1070.97    157.97 o 
   5   4   2    35452.48    36378.09    582.21 o 
   6   4   2     1091.37      860.73    146.77 o 
   7   4   2      521.25      224.34     69.82 o 
   8   4   2     3207.61     3266.47    200.30 o 
   9   4   2      161.92      202.74     68.23 o 
  10   4   2        0.12      179.32     68.03 o 
  11   4   2     3447.43     3420.32    229.42 o 
  12   4   2      395.80      353.43    131.03 o 
  13   4   2     4364.53     5264.95    424.18 o 
  14   4   2       18.85       18.39    271.94 o 
  15   4   2        1.07      -72.19    158.19 o 
  16   4   2      510.47      165.53    212.82 o 
 -12   5   2      167.86      187.79    141.39 o 
 -11   5   2      215.90      171.75    152.99 o 
 -10   5   2      179.40      165.53    117.05 o 
  -9   5   2      722.90      315.29    248.29 o 
  -8   5   2      531.94      613.04    200.23 o 
  -7   5   2     3625.74     3534.14    251.63 o 
  -6   5   2       49.40      120.22     91.74 o 
  -5   5   2     3734.31     3870.36    226.21 o 
  -4   5   2      462.91      500.08     93.47 o 
  -3   5   2     2169.34     2224.49    129.85 o 
  -2   5   2       66.44      -78.14     78.14 o 
  -1   5   2      543.33      628.32    107.51 o 
   0   5   2      282.65      168.80     74.58 o 
   1   5   2     2433.44     3569.80    162.14 o 
   2   5   2     2513.89     2307.04    162.71 o 
   3   5   2      913.34     1054.76    138.19 o 
   4   5   2    32946.15    30684.65    430.95 o 
   5   5   2     2657.38     2869.27    274.99 o 
   6   5   2      607.95      296.57     68.03 o 
   7   5   2     2066.38     2023.55    130.06 o 
   8   5   2     1460.33     1376.76    170.39 o 
   9   5   2    15007.42    15959.20    323.04 o 
  10   5   2     6264.33     6578.82    321.86 o 
  11   5   2     1323.00     1143.27    178.53 o 
  12   5   2     2699.91     2912.50    205.91 o 
  13   5   2      350.51      212.82    100.33 o 
  14   5   2      411.01      665.90    171.17 o 
  15   5   2      107.51      183.72    141.88 o 
  16   5   2       46.76       99.32    283.76 o 
 -12   6   2      442.35      642.97    161.11 o 
 -11   6   2      261.46      305.47    106.41 o 
 -10   6   2       17.40      312.39    158.19 o 
  -9   6   2     7398.73     8174.05    517.54 o 
  -8   6   2      199.98      274.90    197.17 o 
  -7   6   2      982.98      827.89    184.31 o 
  -6   6   2      642.48      386.76    118.95 o 
  -5   6   2     1923.65     1630.47    221.86 o 
  -4   6   2     4483.45     4451.64    204.38 o 
  -3   6   2      193.69      240.33     84.72 o 
  -2   6   2     1395.12     1763.64    128.45 o 
  -1   6   2    21812.37    22704.03    304.60 o 
   0   6   2     1180.12     1266.93    153.02 o 
   1   6   2     5283.97     5642.36    198.39 o 
   2   6   2     7481.53     6371.10    214.68 o 
   3   6   2    14176.22    12321.52    247.87 o 
   4   6   2    37345.32    35969.84    709.76 o 
   5   6   2    10819.09    10263.62    307.18 o 
   6   6   2     4655.91     4705.65    175.41 o 
   7   6   2      259.26      171.73    107.43 o 
   8   6   2     1061.97      959.51    139.94 o 
   9   6   2      671.98      769.27    129.70 o 
  10   6   2     1233.48     1051.86    141.10 o 
  11   6   2      216.09      270.18    136.14 o 
  12   6   2     4196.87     4978.27    256.52 o 
  13   6   2       56.18      -26.14    283.76 o 
  14   6   2      199.69      216.56    158.19 o 
  15   6   2     1216.48      649.15    248.29 o 
  16   6   2        7.84      224.02    212.82 o 
 -11   7   2      628.58      781.20    271.94 o 
 -10   7   2      599.66      241.20    153.71 o 
  -9   7   2      184.45      626.65    217.37 o 
  -8   7   2     2596.53     1915.71    267.54 o 
  -7   7   2      396.85      433.69    104.00 o 
  -6   7   2      314.51      236.95    101.47 o 
  -5   7   2     1150.95     1159.07    166.89 o 
  -4   7   2      326.89      311.35     88.09 o 
  -3   7   2     3351.45     3776.38    196.22 o 
  -2   7   2     1303.77     1054.42    145.87 o 
  -1   7   2     3535.16     3408.48    143.24 o 
   0   7   2    82843.14    86826.70    877.95 o 
   1   7   2      461.13      268.00     81.92 o 
   2   7   2      293.40      162.75     62.24 o 
   3   7   2    35415.12    32654.54    477.84 o 
   4   7   2     3902.40     3379.56    178.73 o 
   5   7   2      728.77      353.86     90.87 o 
   6   7   2    25496.90    24670.19    452.95 o 
   7   7   2       89.95      -92.16     92.16 o 
   8   7   2     7030.68     6134.32    221.06 o 
   9   7   2     1203.29     1190.24    172.87 o 
  10   7   2      163.55      244.81     71.78 o 
  11   7   2     1162.61     1408.75    296.56 o 
  12   7   2     2279.91     2280.95    191.21 o 
  13   7   2       25.02      340.52    157.40 o 
  14   7   2       57.78       70.94    133.77 o 
  15   7   2       48.17       43.07    192.34 o 
  16   7   2        4.97      196.13    135.61 o 
 -11   8   2       57.30      201.00    167.21 o 
 -10   8   2       31.60      309.54    130.06 o 
  -9   8   2      329.56      440.61    153.71 o 
  -8   8   2     1899.62     1723.12    709.41 o 
  -7   8   2      521.61      549.02    191.75 o 
  -6   8   2     1242.49     1003.92    240.22 o 
  -5   8   2     7399.89     8045.85    244.77 o 
  -4   8   2      382.65      336.74     93.61 o 
  -3   8   2      227.42      313.07     95.23 o 
  -2   8   2    39852.70    39453.35    621.05 o 
  -1   8   2      964.71      724.82     97.87 o 
   0   8   2      458.43      343.26     85.30 o 
   1   8   2      195.48       93.64     88.74 o 
   2   8   2        0.97      -65.69     73.42 o 
   3   8   2    21364.29    20050.54    268.46 o 
   4   8   2      714.89      661.68     96.45 o 
   5   8   2     1340.88     1472.58    128.82 o 
   6   8   2      480.44      447.10    129.70 o 
   7   8   2     1721.23     1719.92    192.73 o 
   8   8   2     4664.33     4771.71    242.17 o 
   9   8   2      226.06      246.58     78.11 o 
  10   8   2      461.15      352.56     82.96 o 
  11   8   2     4328.27     4270.90    220.60 o 
  12   8   2      120.05      238.84     85.80 o 
  13   8   2      199.32      199.52    130.66 o 
  14   8   2     1620.37     2053.41    316.38 o 
  15   8   2       36.76      173.41    139.65 o 
  16   8   2      405.99      236.47    142.98 o 
 -10   9   2      326.62      222.28    157.40 o 
  -9   9   2       99.98      304.19    174.98 o 
  -8   9   2     3305.60     3981.73    402.00 o 
  -7   9   2       30.64      328.69    164.72 o 
  -6   9   2       55.00      212.82    164.72 o 
  -5   9   2      391.19      206.52     75.17 o 
  -4   9   2     2923.48     3178.77    237.46 o 
  -3   9   2     1736.37     1603.62    192.40 o 
  -2   9   2     5400.66     5255.59    286.05 o 
  -1   9   2    61766.50    65023.11    786.20 o 
   0   9   2      161.54      218.31     76.14 o 
   1   9   2      864.97      836.40    117.62 o 
   2   9   2    18965.15    18909.36    345.75 o 
   3   9   2      977.67      763.08    133.11 o 
   4   9   2     2591.48     2451.97    182.20 o 
   5   9   2     9803.14     9565.83    307.07 o 
   6   9   2     2955.09     2617.86    144.08 o 
   7   9   2     5893.50     6133.41    227.44 o 
   8   9   2    13406.52    14114.62    297.38 o 
   9   9   2        1.71       12.26    108.79 o 
  10   9   2      276.15      393.85    101.47 o 
  11   9   2     3384.97     3575.44    256.94 o 
  12   9   2      169.12      110.35    102.39 o 
  13   9   2      180.30      456.82    174.98 o 
  14   9   2     1081.28     1152.96    271.94 o 
  15   9   2      627.34     1039.96    282.78 o 
  16   9   2        2.97       63.47    331.06 o 
 -10  10   2       78.69      148.64    174.97 o 
  -9  10   2      362.02      298.70    165.53 o 
  -8  10   2     2159.14     2198.15    300.98 o 
  -7  10   2      717.23      421.14    174.97 o 
  -6  10   2     5810.57     6192.68    472.94 o 
  -5  10   2       11.91      359.68    142.98 o 
  -4  10   2      651.43      779.43    137.32 o 
  -3  10   2       41.54      320.88     85.30 o 
  -2  10   2      424.62      346.41     98.55 o 
  -1  10   2      473.93      287.57    143.35 o 
   0  10   2      521.19      547.99    100.54 o 
   1  10   2     4122.67     4672.27    296.94 o 
   2  10   2      324.98      387.65     77.47 o 
   3  10   2      384.25      387.13    139.94 o 
   4  10   2       27.55      151.37     68.26 o 
   5  10   2     1522.93     1652.90    178.51 o 
   6  10   2     9470.83     9609.44    291.11 o 
   7  10   2     4447.04     4834.41    284.90 o 
   8  10   2     1008.55     1238.44    138.84 o 
   9  10   2       38.26      202.93    105.81 o 
  10  10   2     3446.20     3449.15    205.64 o 
  11  10   2       95.97        5.07    100.54 o 
  12  10   2      440.18      377.36    134.00 o 
  13  10   2     1056.44      882.39    365.29 o 
  14  10   2      244.70      515.09    191.75 o 
  15  10   2      548.89      384.26    182.49 o 
  16  10   2     1045.32      785.25    212.82 o 
  -9  11   2       73.77      131.48    283.76 o 
  -8  11   2      202.45      291.65    331.06 o 
  -7  11   2     2553.43     2602.05    436.84 o 
  -6  11   2      212.72      378.35    167.21 o 
  -5  11   2     1459.34     1886.02    299.59 o 
  -4  11   2     3339.32     3702.43    386.32 o 
  -3  11   2     3629.50     3449.17    212.64 o 
  -2  11   2     1149.46     1250.10    180.07 o 
  -1  11   2      298.59      416.49    102.89 o 
   0  11   2        5.70      150.03     89.04 o 
   1  11   2        5.02      210.04     87.18 o 
   2  11   2     2618.52     2953.31    196.71 o 
   3  11   2      161.51      284.79     66.54 o 
   4  11   2       30.71      -88.09     88.09 o 
   5  11   2        7.75       50.01     79.29 o 
   6  11   2     1998.18     2185.21    209.60 o 
   7  11   2     3431.95     3036.61    248.57 o 
   8  11   2     2639.30     2666.95    203.23 o 
   9  11   2      167.91      284.88     96.60 o 
  10  11   2     1944.65     2394.06    245.75 o 
  11  11   2      327.70      248.22     83.02 o 
  12  11   2     1950.97     2007.84    216.09 o 
  13  11   2      933.95      802.80    158.19 o 
  14  11   2      331.40      217.00    224.65 o 
  15  11   2      288.00      288.20    130.66 o 
  16  11   2        4.68      -42.32    153.71 o 
  -8  12   2        5.59      567.53    165.53 o 
  -7  12   2      194.93       99.73    390.18 o 
  -6  12   2      489.51      390.96    189.18 o 
  -5  12   2      112.93      -94.59    164.72 o 
  -4  12   2       22.97     -164.72    164.72 o 
  -3  12   2      137.50       54.25    319.24 o 
  -2  12   2      622.69      456.65     95.57 o 
  -1  12   2        1.55      246.94    122.87 o 
   0  12   2      631.18      514.90    105.81 o 
   1  12   2       17.28      147.88     87.60 o 
   2  12   2     8903.68     9185.68    277.66 o 
   3  12   2     5476.80     5768.29    286.59 o 
   4  12   2     7692.39     7689.01    282.59 o 
   5  12   2     3847.50     3750.49    211.45 o 
   6  12   2       57.24       73.90     71.68 o 
   7  12   2     1006.27      661.43    122.35 o 
   8  12   2     2057.81     1991.77    211.62 o 
   9  12   2      858.44      763.57    136.37 o 
  10  12   2     1111.95     1397.86    199.30 o 
  11  12   2       42.58       30.62     85.30 o 
  12  12   2      646.07      702.66    170.26 o 
  13  12   2        1.43      112.32    295.59 o 
  14  12   2       53.02      206.91    106.41 o 
  15  12   2     2700.25     3360.95    437.47 o 
  16  12   2       23.25      402.00    106.41 o 
  -8  13   2      457.62      268.00    174.97 o 
  -7  13   2        0.76       54.39    307.41 o 
  -6  13   2       33.40      -94.59    183.93 o 
  -5  13   2     2930.50     2995.12    349.95 o 
  -4  13   2      138.38      361.66    135.61 o 
  -3  13   2      346.28      218.08    236.47 o 
  -2  13   2       12.63      331.06    141.39 o 
  -1  13   2       68.14      356.90     81.48 o 
   0  13   2     2435.70     2197.46    320.84 o 
   1  13   2      123.28      113.76     90.62 o 
   2  13   2       73.04      337.18     84.69 o 
   3  13   2      251.18      223.13     78.14 o 
   4  13   2       13.10      195.45    139.94 o 
   5  13   2       16.33      218.05     75.44 o 
   6  13   2     2041.05     2168.03    194.21 o 
   7  13   2      333.34      281.86    105.42 o 
   8  13   2      501.16      513.37     81.74 o 
   9  13   2      880.78      746.99    197.36 o 
  10  13   2      979.74      678.85    184.31 o 
  11  13   2     4152.45     5187.92    387.98 o 
  12  13   2      655.50      390.18    133.77 o 
  13  13   2     2895.51     4369.38    534.90 o 
  14  13   2      193.38      286.25    153.71 o 
  15  13   2       43.44      279.47    189.18 o 
  -7  14   2      227.78      606.55    164.72 o 
  -6  14   2      672.33      632.56    198.57 o 
  -5  14   2     1911.62     2014.61    357.71 o 
  -4  14   2       28.30      129.59    212.82 o 
  -3  14   2        1.47      -83.95    164.72 o 
  -2  14   2      177.21      167.22    103.36 o 
  -1  14   2     1176.71     1394.76    449.29 o 
   0  14   2       73.29      157.89    185.73 o 
   1  14   2     1355.74     1425.35    179.01 o 
   2  14   2      168.87      194.05    102.96 o 
   3  14   2      722.71      707.35    134.03 o 
   4  14   2      560.69      544.09    104.46 o 
   5  14   2       34.33      156.27    146.77 o 
   6  14   2     9597.47     9884.53    501.73 o 
   7  14   2      337.70      318.81    121.63 o 
   8  14   2      387.43      248.67     93.47 o 
   9  14   2       44.84       91.39     75.14 o 
  10  14   2       70.83        4.72     76.14 o 
  11  14   2     2303.83     2573.47    307.41 o 
  12  14   2     1575.32     1141.33    224.65 o 
  13  14   2     1633.87     1316.35    349.95 o 
  14  14   2     1277.86     1201.15    318.10 o 
  15  14   2      388.83      306.10    110.35 o 
  -6  15   2       64.47     -143.36    342.88 o 
  -5  15   2      472.12      465.47    271.94 o 
  -4  15   2     5414.84     4559.23    407.37 o 
  -3  15   2      339.28       81.29    248.29 o 
  -2  15   2       66.45      345.61    118.24 o 
  -1  15   2      197.90      216.05    113.43 o 
   0  15   2     1248.01     1146.71    334.91 o 
   1  15   2      325.97       14.78    130.66 o 
   2  15   2     6209.06     6709.75    274.52 o 
   3  15   2     2982.13     3310.59    484.91 o 
   4  15   2       52.45      235.47     83.12 o 
   5  15   2     2828.07     2435.63    324.25 o 
   6  15   2       34.87      157.70    146.77 o 
   7  15   2     1448.82     1306.38    197.90 o 
   8  15   2     2423.46     2232.54    203.33 o 
   9  15   2       12.72      163.00     78.50 o 
  10  15   2     1545.84     2032.49    275.52 o 
  11  15   2     1465.79     1888.26    319.24 o 
  12  15   2     4573.00     5063.26    380.04 o 
  13  15   2       30.33      212.82    126.90 o 
  14  15   2        1.46      273.63    236.47 o 
  15  15   2     1741.71     1684.37    437.47 o 
  -5  16   2       20.01      204.48    141.39 o 
  -4  16   2      107.74        3.38    437.47 o 
  -3  16   2       32.35      217.55    201.00 o 
  -2  16   2      329.21      291.15    130.66 o 
  -1  16   2      371.55      293.90    224.65 o 
   0  16   2      438.19      626.65    200.65 o 
   1  16   2      302.32      458.75    204.54 o 
   2  16   2      683.01      765.45    179.02 o 
   3  16   2     2783.52     3178.43    309.00 o 
   4  16   2      274.91      428.59    156.76 o 
   5  16   2      166.78      484.27    145.19 o 
   6  16   2     1567.50     1294.43    273.36 o 
   7  16   2     5823.23     5914.09    299.74 o 
   8  16   2     5892.72     5772.70    431.63 o 
   9  16   2     1972.13     2363.72    638.47 o 
  10  16   2     2154.22     2761.06    306.30 o 
  11  16   2     2106.85     1854.57    289.41 o 
  12  16   2     1679.01     1394.73    292.26 o 
  13  16   2      807.07      659.49    221.58 o 
  14  16   2       54.89       78.82    126.90 o 
  -4  17   2      235.87       23.65    449.29 o 
  -3  17   2     1655.25     2552.50    415.27 o 
  -2  17   2     4908.06     6391.47   1003.98 o 
  -1  17   2       77.02      256.74    224.65 o 
   0  17   2      407.18      671.98    164.25 o 
   1  17   2     1822.13     2175.99    299.59 o 
   2  17   2     1286.23      838.16    221.58 o 
   3  17   2     3182.95     3312.41    363.32 o 
   4  17   2     1679.86     2010.28    284.26 o 
   5  17   2      281.40      366.97    214.35 o 
   6  17   2       45.74      271.94    100.33 o 
   7  17   2      341.63      340.52    157.40 o 
   8  17   2        0.36      189.18    106.41 o 
   9  17   2      122.48      -40.34    283.76 o 
  10  17   2      276.54      -43.12    135.61 o 
  11  17   2     1557.10     1403.95    323.18 o 
  12  17   2      144.09      267.21    130.41 o 
  13  17   2       18.86      199.31    170.26 o 
  14  17   2      505.62      514.98    260.12 o 
  -3  18   2      258.46     -155.39    174.97 o 
  -2  18   2      223.34      267.07    141.39 o 
  -1  18   2      429.59      711.70    249.21 o 
   0  18   2      148.67      107.63    224.65 o 
   1  18   2       15.85      250.26    130.06 o 
   2  18   2      311.35      368.49    212.82 o 
   3  18   2      349.02      557.39    236.47 o 
   4  18   2     1602.09     1664.00    392.63 o 
   5  18   2       60.86      116.09    181.66 o 
   6  18   2      997.92     1352.93    437.47 o 
   7  18   2     1670.89     1221.34    300.98 o 
   8  18   2      560.33      498.84    201.00 o 
   9  18   2     2357.75     2067.91    325.74 o 
  10  18   2      223.81      395.55    164.25 o 
  11  18   2     1399.85     2273.85    514.42 o 
  12  18   2      182.91      181.29    147.72 o 
  13  18   2       11.45       67.21    390.18 o 
  -1  19   2      101.50      271.94    150.49 o 
   0  19   2      145.01      397.83    141.39 o 
   1  19   2       18.74      247.38    141.88 o 
   2  19   2      328.93      338.01    135.61 o 
   3  19   2      245.75      202.87    260.12 o 
   4  19   2     1008.14      993.18    425.65 o 
   5  19   2      275.55      260.12    177.35 o 
   6  19   2     1107.36     1244.78    265.97 o 
   7  19   2      802.67      737.61    209.76 o 
   8  19   2     1179.64     1276.94    472.94 o 
   9  19   2        2.21      -41.73    295.59 o 
  10  19   2      526.02      438.19    105.75 o 
  11  19   2     1124.36      855.45    204.54 o 
  12  19   2        6.22     -156.07    157.40 o 
  13  19   2        3.29      -85.88    142.98 o 
   0  20   2       69.41      217.55    124.57 o 
   1  20   2      781.76      588.09    166.92 o 
   2  20   2      206.81      255.94    141.39 o 
   3  20   2      611.41      812.21    224.65 o 
   4  20   2     1882.79     2268.32    374.86 o 
   5  20   2     1811.95     2388.82    386.32 o 
   6  20   2      741.66      534.03    192.42 o 
   7  20   2        4.74      149.76    283.76 o 
   8  20   2      292.03      496.59    307.41 o 
   9  20   2        4.02      173.41    236.47 o 
  10  20   2      168.37      115.75    158.19 o 
  11  20   2       93.07      131.93    307.41 o 
  12  20   2      243.56      212.82    212.82 o 
   2  21   2       50.98      202.69    170.26 o 
   3  21   2      231.77      246.75    283.76 o 
   4  21   2     1288.60     1543.39    340.04 o 
   5  21   2        0.10      248.29    183.93 o 
   6  21   2       88.84        3.08    248.29 o 
   7  21   2      672.47      626.13    187.43 o 
   8  21   2        9.53      152.39    201.00 o 
   9  21   2        5.14     -130.06    201.00 o 
  10  21   2     1043.62     1040.47    425.65 o 
  -8 -21   3      664.37      584.73    174.98 o 
  -7 -21   3        6.26      328.57    142.98 o 
  -6 -21   3      869.50      724.09    231.83 o 
  -5 -21   3       56.06       25.12    130.66 o 
  -4 -21   3        5.02      -49.55    174.97 o 
  -3 -21   3      585.99      494.84    271.94 o 
  -2 -21   3      210.04      465.06    174.97 o 
 -10 -20   3      153.09      116.99    307.41 o 
  -9 -20   3        0.05      301.95    472.94 o 
  -8 -20   3      238.25      467.38    141.39 o 
  -7 -20   3     1790.15     2110.56    325.49 o 
  -6 -20   3      459.28      581.92    212.82 o 
  -5 -20   3       91.13      225.96    147.72 o 
  -4 -20   3     1171.30     1934.01    283.76 o 
  -3 -20   3       50.08      -17.74    177.35 o 
  -2 -20   3      186.23      396.75    147.72 o 
  -1 -20   3      201.18      268.83    142.98 o 
   0 -20   3      392.84      365.35    164.72 o 
 -11 -19   3      189.92      376.96    177.35 o 
 -10 -19   3      130.55       89.61    152.99 o 
  -9 -19   3      464.84      456.25    141.39 o 
  -8 -19   3       24.56       75.92    342.88 o 
  -7 -19   3      301.69      331.06    150.49 o 
  -6 -19   3      232.58       98.32    248.29 o 
  -5 -19   3     2189.56     2897.43    342.47 o 
  -4 -19   3     1007.99     1199.59    292.26 o 
  -3 -19   3      326.35      243.43    141.39 o 
  -2 -19   3       12.25      -21.59    496.59 o 
  -1 -19   3      202.61      409.39    130.66 o 
   0 -19   3      419.74      537.13    212.82 o 
   1 -19   3     1342.72     1457.89    380.24 o 
   2 -19   3      103.47      288.74    295.59 o 
 -12 -18   3      106.55       34.78    135.61 o 
 -11 -18   3     2313.67     2948.82    603.00 o 
 -10 -18   3      140.05      257.34    141.39 o 
  -9 -18   3        0.56      -37.84    342.88 o 
  -8 -18   3     1056.46     1076.24    325.74 o 
  -7 -18   3        0.70      -65.96    342.88 o 
  -6 -18   3      587.72      543.88    260.12 o 
  -5 -18   3      120.94      212.82    133.77 o 
  -4 -18   3       78.69     -100.15    295.59 o 
  -3 -18   3       75.30       16.69    135.61 o 
  -2 -18   3       13.75      357.33    147.72 o 
  -1 -18   3      417.58      618.94    166.92 o 
   0 -18   3       21.32      502.81    152.99 o 
   1 -18   3      453.06      394.12    148.05 o 
   2 -18   3      144.45      291.23    177.35 o 
   3 -18   3       28.63      168.91    189.18 o 
 -13 -17   3      472.28      352.34    165.53 o 
 -12 -17   3      596.88      682.39    260.12 o 
 -11 -17   3       51.35      -12.73    165.53 o 
 -10 -17   3      184.98      316.87    130.06 o 
  -9 -17   3      403.23      192.55    103.36 o 
  -8 -17   3      339.62      178.44    114.00 o 
  -7 -17   3       64.09      156.40     69.78 o 
  -6 -17   3      161.66      449.29    167.21 o 
  -5 -17   3       33.53     -158.19    158.19 o 
  -4 -17   3      125.85      134.00    118.24 o 
  -3 -17   3     2480.55     2705.75    342.88 o 
  -2 -17   3      725.99      509.59    153.71 o 
  -1 -17   3       56.98      310.37    130.06 o 
   0 -17   3      478.81      528.46    283.76 o 
   1 -17   3       12.45      385.74    224.65 o 
   2 -17   3      412.94      336.62    141.39 o 
   3 -17   3     1094.47     1391.39    532.06 o 
   4 -17   3       29.25      546.71    366.53 o 
   5 -17   3      429.94      392.54    260.12 o 
 -13 -16   3      175.59      331.06    147.72 o 
 -12 -16   3      950.61      370.01    124.56 o 
 -11 -16   3      837.51      719.50    203.85 o 
 -10 -16   3      396.87      355.40    122.66 o 
  -9 -16   3      207.72      316.01     88.63 o 
  -8 -16   3      669.99      581.49    140.66 o 
  -7 -16   3     1858.52     2073.45    263.69 o 
  -6 -16   3      155.06      257.20     93.61 o 
  -5 -16   3      319.91      274.31    108.13 o 
  -4 -16   3      142.38      198.04    148.40 o 
  -3 -16   3       40.70      207.96     79.63 o 
  -2 -16   3      810.31      955.88    215.45 o 
  -1 -16   3      732.82      659.75    319.24 o 
   0 -16   3      201.09      141.88    331.06 o 
   1 -16   3      171.39      270.25    177.35 o 
   2 -16   3     1592.23     1457.87    532.06 o 
   3 -16   3     2036.65     1792.36    525.42 o 
   4 -16   3      378.17      736.87    402.00 o 
   5 -16   3     1493.50     1910.20    354.16 o 
   6 -16   3      109.85      106.41    167.21 o 
 -14 -15   3       70.28      326.08    158.19 o 
 -13 -15   3      340.50      399.64    165.53 o 
 -12 -15   3     1402.65     1135.86    272.49 o 
 -11 -15   3        5.28      226.57     83.54 o 
 -10 -15   3      667.86      424.12    104.05 o 
  -9 -15   3       33.21      212.42     81.88 o 
  -8 -15   3      675.83      425.35    116.76 o 
  -7 -15   3     3455.02     3655.75    254.80 o 
  -6 -15   3       32.85        0.00     84.60 o 
  -5 -15   3      103.82      353.60    120.25 o 
  -4 -15   3      240.43      435.23    119.31 o 
  -3 -15   3      570.24      398.74    125.24 o 
  -2 -15   3      360.81      378.35    107.50 o 
  -1 -15   3        0.01       70.28    122.78 o 
   0 -15   3     1783.04     1572.83    425.65 o 
   1 -15   3        2.39      239.25    283.76 o 
   2 -15   3      159.87       87.39    236.47 o 
   3 -15   3      275.93      339.93    130.66 o 
   4 -15   3     1117.13      733.06    283.76 o 
   5 -15   3      715.31      709.41    242.02 o 
   6 -15   3     1080.47      836.74    209.76 o 
   7 -15   3      844.42      468.83    191.75 o 
 -14 -14   3       78.00      -14.19    130.06 o 
 -13 -14   3        2.55      157.65    124.57 o 
 -12 -14   3      197.71      103.55    101.66 o 
 -11 -14   3      971.36     1158.60    223.57 o 
 -10 -14   3     1072.28     1175.25    211.77 o 
  -9 -14   3      189.97      154.13    175.67 o 
  -8 -14   3     4992.56     5377.83    272.23 o 
  -7 -14   3     1885.73     1577.55    232.86 o 
  -6 -14   3     5268.25     5121.41    251.43 o 
  -5 -14   3     1555.83     1557.93    181.83 o 
  -4 -14   3     1232.04     1018.63    162.99 o 
  -3 -14   3     1235.75     1182.98    174.97 o 
  -2 -14   3     3862.82     3953.73    205.92 o 
  -1 -14   3     1204.51     1225.41    194.31 o 
   0 -14   3     1506.06     1928.83    332.01 o 
   1 -14   3    11439.81    10602.80    434.75 o 
   2 -14   3       38.34      260.12    260.12 o 
   3 -14   3     1285.89      611.45    170.26 o 
   4 -14   3     7952.10     7865.18    476.33 o 
   5 -14   3       27.17      -10.51    437.47 o 
   6 -14   3        2.35      281.28    158.19 o 
   7 -14   3      173.24     -172.48    283.76 o 
   8 -14   3      103.86      195.93    378.35 o 
 -14 -13   3     1839.99     2360.22    567.53 o 
 -13 -13   3      218.12      157.08     84.79 o 
 -12 -13   3       28.61      253.25     89.12 o 
 -11 -13   3      542.29      612.22    118.96 o 
 -10 -13   3       63.47      296.06     66.88 o 
  -9 -13   3     1255.91     1258.48    200.65 o 
  -8 -13   3      610.98      554.75    181.37 o 
  -7 -13   3     4570.64     4968.11    236.08 o 
  -6 -13   3     1539.32     1860.49    197.34 o 
  -5 -13   3      401.09      486.14     98.39 o 
  -4 -13   3     6934.45     7498.74    273.05 o 
  -3 -13   3     3042.45     3770.65    225.75 o 
  -2 -13   3      199.76       56.51     80.62 o 
  -1 -13   3     4184.70     4324.76    217.53 o 
   0 -13   3      215.53      281.17    140.69 o 
   1 -13   3     1170.53     1300.91    245.32 o 
   2 -13   3     1124.48     1016.25    214.35 o 
   3 -13   3      384.65      300.02    153.71 o 
   4 -13   3     5942.94     5950.51    433.78 o 
   5 -13   3     3261.13     3432.71    561.33 o 
   6 -13   3     1034.10      668.87    192.34 o 
   7 -13   3      331.04      283.76    150.49 o 
   8 -13   3       86.41      203.36    141.88 o 
 -14 -12   3      191.09       47.29    283.76 o 
 -13 -12   3     1709.70     2070.28    253.92 o 
 -12 -12   3       54.69      312.65     85.76 o 
 -11 -12   3     1205.17      811.88    160.78 o 
 -10 -12   3       40.03     -102.57    191.39 o 
  -9 -12   3       58.93      252.86    135.48 o 
  -8 -12   3     4266.87     4431.82    276.47 o 
  -7 -12   3      177.23       -5.43     87.04 o 
  -6 -12   3     1136.87     1019.60    179.01 o 
  -5 -12   3    10305.91     9611.43    235.98 o 
  -4 -12   3       21.46      261.34    109.22 o 
  -3 -12   3    11320.93    12282.16    317.59 o 
  -2 -12   3      115.93      177.13     80.62 o 
  -1 -12   3     3503.43     4065.33    245.75 o 
   0 -12   3    44910.07    47292.66    543.11 o 
   1 -12   3     1303.54     1174.72    182.11 o 
   2 -12   3      287.13      192.72     85.80 o 
   3 -12   3      402.12      603.00    198.57 o 
   4 -12   3       73.31       72.33    141.88 o 
   5 -12   3     2500.15     2510.47    484.76 o 
   6 -12   3      430.02      529.91    201.00 o 
   7 -12   3      191.14      422.27    174.97 o 
   8 -12   3     1615.60     1082.51    295.44 o 
   9 -12   3        0.69      100.15    135.61 o 
 -15 -11   3      352.46      265.68    141.39 o 
 -14 -11   3       16.53      600.59    141.39 o 
 -13 -11   3      161.90      147.14    110.35 o 
 -12 -11   3       60.17      120.64     81.88 o 
 -11 -11   3        6.97      223.10    120.20 o 
 -10 -11   3     1434.71     1601.33    203.91 o 
  -9 -11   3       88.02      162.54     62.02 o 
  -8 -11   3      221.93      172.07     98.98 o 
  -7 -11   3     3615.60     4099.48    245.75 o 
  -6 -11   3       15.87       85.81     94.44 o 
  -5 -11   3     7142.27     7176.60    290.46 o 
  -4 -11   3    15352.39    14461.26    317.42 o 
  -3 -11   3     1463.00     1521.08    214.67 o 
  -2 -11   3      322.74      351.53    154.51 o 
  -1 -11   3      705.53      664.26    147.39 o 
   0 -11   3       13.29      248.75     74.58 o 
   1 -11   3     1093.61     1194.55    219.42 o 
   2 -11   3      549.54      627.64    111.16 o 
   3 -11   3     2413.79     2617.77    232.09 o 
   4 -11   3      252.13      258.71    167.54 o 
   5 -11   3      241.51      269.13    307.41 o 
   6 -11   3      221.43      313.67    160.23 o 
   7 -11   3     1134.61      880.85    288.64 o 
   8 -11   3      117.33     -135.13    354.71 o 
   9 -11   3      129.00       -7.88    354.71 o 
  10 -11   3       42.96      130.06    413.82 o 
 -15 -10   3      213.66      216.20    212.82 o 
 -14 -10   3      359.16      785.96   1288.76 o 
 -13 -10   3      533.74      406.73    110.35 o 
 -12 -10   3      297.80      348.31     94.71 o 
 -11 -10   3      120.02      181.96    114.07 o 
 -10 -10   3      343.40      263.97     83.54 o 
  -9 -10   3     5229.50     5083.95    232.09 o 
  -8 -10   3       58.68      157.78     84.35 o 
  -7 -10   3      377.15      364.82     95.23 o 
  -6 -10   3     1842.32     2068.20    212.33 o 
  -5 -10   3     2482.52     2290.97    229.48 o 
  -4 -10   3    13357.63    13587.26    371.18 o 
  -3 -10   3     6861.02     6242.36    401.20 o 
  -2 -10   3      550.21      861.66    107.19 o 
  -1 -10   3     2692.76     2811.79    255.99 o 
   0 -10   3     4049.51     4104.36    232.09 o 
   1 -10   3    10091.60    10470.97    345.41 o 
   2 -10   3      877.65     1161.65    146.48 o 
   3 -10   3       60.56       54.60    153.59 o 
   4 -10   3       79.04       92.97     98.98 o 
   5 -10   3      123.98      278.30     79.54 o 
   6 -10   3      373.54      463.48    157.40 o 
   7 -10   3     5458.83     5482.64    579.35 o 
   8 -10   3      369.69      480.82    211.51 o 
   9 -10   3      513.66      642.69    218.39 o 
  10 -10   3       85.17      331.06    167.21 o 
  11 -10   3       35.26       60.81    177.35 o 
 -15  -9   3       31.42       28.38    153.71 o 
 -14  -9   3       13.88       74.88    248.29 o 
 -13  -9   3       68.96      139.59     74.67 o 
 -12  -9   3       87.30      296.12    153.15 o 
 -11  -9   3       20.42     -148.59    176.78 o 
 -10  -9   3      149.64      214.74    167.66 o 
  -9  -9   3      260.22      361.45     79.54 o 
  -8  -9   3     6934.62     6243.83    277.55 o 
  -7  -9   3      190.67      190.14     76.15 o 
  -6  -9   3     2155.28     2026.18    258.12 o 
  -5  -9   3     5542.54     5026.63    208.60 o 
  -4  -9   3      304.20      363.73     85.76 o 
  -3  -9   3     2042.98     1608.43    174.65 o 
  -2  -9   3     3528.28     2960.23    156.37 o 
  -1  -9   3      791.39      893.61    109.97 o 
   0  -9   3    19520.49    20704.91    433.47 o 
   1  -9   3      114.33      201.27     95.65 o 
   2  -9   3     7695.85     7997.23    278.32 o 
   3  -9   3    10175.96     9859.76    329.79 o 
   4  -9   3       81.22      213.87     95.27 o 
   5  -9   3       30.48       83.82    103.84 o 
   6  -9   3     1314.40     1234.12    284.26 o 
   7  -9   3     2027.78     1990.59    352.27 o 
   8  -9   3     1522.39     1161.19    299.59 o 
   9  -9   3      570.55      788.24    244.19 o 
  10  -9   3        2.61      246.75    166.92 o 
  11  -9   3       38.34     -117.21    567.53 o 
 -15  -8   3       48.77      440.12    165.53 o 
 -14  -8   3      181.65      331.06    248.29 o 
 -13  -8   3      943.21      624.42    151.02 o 
 -12  -8   3      772.12      754.75    189.17 o 
 -11  -8   3     2350.65     2272.76    211.77 o 
 -10  -8   3      192.22      329.48     83.18 o 
  -9  -8   3     1244.13     1264.91    174.07 o 
  -8  -8   3       81.35      190.80     84.27 o 
  -7  -8   3    21878.59    23683.21    443.91 o 
  -6  -8   3     4642.34     5079.78    296.94 o 
  -5  -8   3       74.49      -19.50     92.16 o 
  -4  -8   3      705.60      680.30    111.82 o 
  -3  -8   3     2186.80     2356.05    192.05 o 
  -2  -8   3       88.12      435.33    105.81 o 
  -1  -8   3       23.65       50.10     71.68 o 
   0  -8   3       33.63       88.91    105.81 o 
   1  -8   3      678.60      472.87    116.05 o 
   2  -8   3       48.20        5.07     85.69 o 
   3  -8   3      100.84      -83.44     83.44 o 
   4  -8   3        8.83      174.41    100.74 o 
   5  -8   3     1488.60     1573.77    197.96 o 
   6  -8   3        0.87      152.85    115.80 o 
   7  -8   3       25.59      -59.12    354.71 o 
   8  -8   3     1765.31     1498.57    309.00 o 
   9  -8   3      552.31      587.24    192.42 o 
  10  -8   3       80.89      189.18    283.76 o 
  11  -8   3     1151.20     1115.71    366.72 o 
  12  -8   3      316.96      654.24    198.57 o 
 -15  -7   3      154.20        2.36    402.00 o 
 -14  -7   3      753.77      622.02    187.43 o 
 -13  -7   3      656.78      619.48    167.95 o 
 -12  -7   3      719.26      521.94    128.45 o 
 -11  -7   3     2179.97     2116.88    240.92 o 
 -10  -7   3      341.79      333.55     86.44 o 
  -9  -7   3     3206.99     3451.41    188.66 o 
  -8  -7   3       28.70      150.48     95.57 o 
  -7  -7   3      219.67      190.90    101.90 o 
  -6  -7   3    13830.23    14510.79    368.62 o 
  -5  -7   3     1072.24      938.17    133.11 o 
  -4  -7   3     2710.14     2802.02    141.29 o 
  -3  -7   3     1647.98     1285.05    171.73 o 
  -2  -7   3     1417.22     1070.77    148.26 o 
  -1  -7   3    27490.18    26019.33    311.82 o 
   0  -7   3       55.20      -70.94     95.57 o 
   1  -7   3     5517.35     5809.79    206.09 o 
   2  -7   3    20364.34    22896.51    851.29 o 
   3  -7   3      485.01      545.19     74.32 o 
   4  -7   3      101.96      174.86    116.77 o 
   5  -7   3     9413.03    10343.67    356.60 o 
   6  -7   3     3354.35     3628.22    243.87 o 
   7  -7   3     3961.64     3920.07    230.59 o 
   8  -7   3     1006.30      795.49    378.35 o 
   9  -7   3      218.58      449.29    181.66 o 
  10  -7   3      315.56      559.96    208.51 o 
  11  -7   3      135.72      221.69    177.35 o 
  12  -7   3      138.07      240.64    141.39 o 
 -15  -6   3      260.62       90.95    107.73 o 
 -14  -6   3        3.59      168.49    121.66 o 
 -13  -6   3     1734.35     1535.63    245.46 o 
 -12  -6   3     2734.96     2752.81    297.70 o 
 -11  -6   3     2873.43     3131.84    231.64 o 
 -10  -6   3      721.38      727.98    147.63 o 
  -9  -6   3     2686.79     2655.13    252.57 o 
  -8  -6   3    21516.73    22121.78    449.50 o 
  -7  -6   3     2035.53     2235.29    152.53 o 
  -6  -6   3    13969.50    13882.54    395.93 o 
  -5  -6   3     3463.58     3923.28    172.56 o 
  -4  -6   3     2970.72     2606.23    122.87 o 
  -3  -6   3    20293.98    20627.67    257.87 o 
  -2  -6   3      960.19      769.59    145.95 o 
  -1  -6   3     3639.03     3331.56    150.02 o 
   0  -6   3    25109.75    26703.06    410.16 o 
   1  -6   3      242.05      159.74    100.65 o 
   2  -6   3     5783.01     5945.09    210.26 o 
   3  -6   3    12671.34    11796.70    277.66 o 
   4  -6   3     3509.50     3612.71    175.72 o 
   5  -6   3      897.02      839.67    143.35 o 
   6  -6   3       74.14      286.93     85.33 o 
   7  -6   3      670.70      663.34    119.46 o 
   8  -6   3     2832.15     2494.42    235.12 o 
   9  -6   3      136.49     -141.88    170.26 o 
  10  -6   3       24.74      307.41    212.82 o 
  11  -6   3      354.76      260.12    307.41 o 
  12  -6   3      259.54      354.71    167.21 o 
  13  -6   3      838.44      820.26    261.32 o 
 -15  -5   3     2058.43     2227.92    407.37 o 
 -14  -5   3        1.40      -94.59    145.74 o 
 -13  -5   3     2381.41     2478.11    408.02 o 
 -12  -5   3     1125.15      971.61    242.02 o 
 -11  -5   3       22.24       78.82    115.19 o 
 -10  -5   3     1683.08     1596.66    175.94 o 
  -9  -5   3      568.94      301.54     90.16 o 
  -8  -5   3      217.58      237.90     98.98 o 
  -7  -5   3     8602.96     8106.70    266.72 o 
  -6  -5   3     2454.40     2229.41    170.60 o 
  -5  -5   3      324.57      291.05     57.47 o 
  -4  -5   3     4358.89     4304.17    166.27 o 
  -3  -5   3     5391.55     5467.59    192.62 o 
  -2  -5   3     3676.10     3589.65    138.10 o 
  -1  -5   3      320.32      211.80    116.05 o 
   0  -5   3       20.72      133.87     45.00 o 
   1  -5   3    47777.09    53641.58    504.57 o 
   2  -5   3     7218.78     7196.78    262.51 o 
   3  -5   3     8708.30     7888.07    231.97 o 
   4  -5   3    32472.97    32564.29    398.94 o 
   5  -5   3      881.91      706.45    107.98 o 
   6  -5   3     1642.51     1595.28    211.25 o 
   7  -5   3     3739.06     3957.92    234.25 o 
   8  -5   3      487.60      364.66    112.87 o 
   9  -5   3     2947.72     3261.35    402.00 o 
  10  -5   3      220.99      354.71    141.88 o 
  11  -5   3      397.55      189.18    150.49 o 
  12  -5   3      130.65      217.55    319.24 o 
  13  -5   3       11.23      164.22    153.71 o 
 -15  -4   3       74.77       92.10    413.82 o 
 -14  -4   3      136.61       87.63    307.41 o 
 -13  -4   3     1131.54      877.75    322.61 o 
 -12  -4   3     3151.40     3519.31    561.40 o 
 -11  -4   3      285.21      399.60    123.19 o 
 -10  -4   3     1202.96     1286.25    249.89 o 
  -9  -4   3     1620.26     1819.82    172.84 o 
  -8  -4   3      431.45      606.11     93.47 o 
  -7  -4   3     6402.57     7076.51    245.38 o 
  -6  -4   3    15052.90    17236.63    305.43 o 
  -5  -4   3     2721.74     2422.43    146.36 o 
  -4  -4   3     3281.67     3408.00    114.32 o 
  -3  -4   3    10201.03     9213.76    299.44 o 
  -2  -4   3       24.06        3.73     71.68 o 
  -1  -4   3    27751.55    26082.46    364.25 o 
   0  -4   3     1016.93      887.41    131.07 o 
   1  -4   3     4750.35     4582.19    153.71 o 
   2  -4   3     1150.00      443.60     88.09 o 
   3  -4   3     5220.59     5148.86    184.31 o 
   4  -4   3    35367.02    35865.46    395.96 o 
   5  -4   3      882.21      778.18    133.11 o 
   6  -4   3     1645.34     1484.51    244.23 o 
   7  -4   3      567.50      407.06    112.63 o 
   8  -4   3       13.77      163.93     73.39 o 
   9  -4   3      313.87      405.07     91.73 o 
  10  -4   3       21.18       70.94    354.71 o 
  11  -4   3     1984.56     2501.61    614.82 o 
  12  -4   3     1033.38      733.06    275.52 o 
  13  -4   3       20.89      378.35    118.05 o 
  14  -4   3       49.45      363.05    124.56 o 
 -14  -3   3      154.20      224.30    224.65 o 
 -13  -3   3      781.83      765.80    215.45 o 
 -12  -3   3       78.39     -102.20    114.07 o 
 -11  -3   3      942.08      -23.65    260.12 o 
 -10  -3   3       35.70      212.01    100.15 o 
  -9  -3   3       20.17      -22.35    102.39 o 
  -8  -3   3     1920.27     2285.18    202.45 o 
  -7  -3   3     8608.13     8696.28    270.49 o 
  -6  -3   3     7941.13     8189.55    275.00 o 
  -5  -3   3     7647.35     7319.60    214.19 o 
  -4  -3   3     3207.03     3140.54    126.40 o 
  -3  -3   3      447.96      271.94     71.48 o 
  -2  -3   3       77.45      279.42     54.61 o 
  -1  -3   3     2204.09     2504.71    180.90 o 
   0  -3   3     6245.29     6027.62    183.95 o 
   1  -3   3      711.98     1095.33    124.95 o 
   2  -3   3    19451.48    17585.74    274.76 o 
   3  -3   3     9850.00     8593.50    291.75 o 
   4  -3   3      629.14      366.77     70.46 o 
   5  -3   3      292.79      263.31    102.39 o 
   6  -3   3      602.50      591.55     92.96 o 
   7  -3   3      222.56      468.65    107.29 o 
   8  -3   3     7329.87     8568.07    321.20 o 
   9  -3   3      299.88      297.15    122.87 o 
  10  -3   3      442.07      386.95    181.66 o 
  11  -3   3      605.45      702.14    209.76 o 
  12  -3   3        0.84      543.88    167.21 o 
  13  -3   3      659.75      514.78    215.45 o 
  14  -3   3      472.19      540.66    174.98 o 
 -14  -2   3      110.26     -152.99    152.99 o 
 -13  -2   3      292.77      286.92    124.57 o 
 -12  -2   3       86.02      307.41     88.59 o 
 -11  -2   3      129.00      314.44    107.56 o 
 -10  -2   3        2.33      203.51    158.26 o 
  -9  -2   3        1.68      -91.16     91.16 o 
  -8  -2   3      163.83      402.74     91.74 o 
  -7  -2   3     3198.43     2633.34    190.33 o 
  -6  -2   3      687.42      496.27    103.53 o 
  -5  -2   3     6255.41     4927.60    183.88 o 
  -4  -2   3      122.93       46.41     61.44 o 
  -3  -2   3     9583.46     9651.20    360.74 o 
  -2  -2   3      679.49     1602.34    145.39 o 
  -1  -2   3      196.17      133.17    124.67 o 
   0  -2   3       79.67       12.42     47.78 o 
   1  -2   3    11672.40    12516.53    226.56 o 
   2  -2   3    10205.61    10356.53    279.88 o 
   3  -2   3      291.04      140.14     82.42 o 
   4  -2   3    11204.78    10756.63    288.51 o 
   5  -2   3     7988.05     7325.07    264.64 o 
   6  -2   3      586.58      905.39    125.13 o 
   7  -2   3    11229.87    10863.38    348.68 o 
   8  -2   3     1212.34     1122.36    156.57 o 
   9  -2   3       46.52      199.91     73.39 o 
  10  -2   3     1158.72     1326.04    259.92 o 
  11  -2   3      511.04      648.32    198.57 o 
  12  -2   3       68.70      323.67    153.71 o 
  13  -2   3      451.90      679.56    150.00 o 
  14  -2   3        0.04      137.38    174.97 o 
 -14  -1   3      226.88      349.14    141.39 o 
 -13  -1   3        1.29       31.53    177.35 o 
 -12  -1   3      161.73      119.44     90.70 o 
 -11  -1   3      400.17      545.76    278.24 o 
 -10  -1   3        7.03      173.97     84.79 o 
  -9  -1   3      423.23      470.01    121.35 o 
  -8  -1   3     1121.62     1020.88    153.02 o 
  -7  -1   3     8110.18     7569.60    255.76 o 
  -6  -1   3      523.69      465.20    109.22 o 
  -5  -1   3     1946.87     2136.17    165.93 o 
  -4  -1   3      220.33       46.58     55.64 o 
  -3  -1   3    30625.07    30570.71    495.18 o 
  -2  -1   3       80.15      312.34     71.68 o 
  -1  -1   3    24390.95    25649.28    493.06 o 
   0  -1   3     1175.91     1042.04    118.96 o 
   1  -1   3      453.57      440.19     89.04 o 
   2  -1   3    43479.12    41738.47    366.24 o 
   3  -1   3     4657.81     5065.73    174.59 o 
   4  -1   3      416.63      363.53    101.53 o 
   5  -1   3    27154.14    26372.00    321.73 o 
   6  -1   3     1369.30     1615.08    134.03 o 
   7  -1   3      611.03      562.00    105.62 o 
   8  -1   3      557.87      256.79     92.16 o 
   9  -1   3       90.91      440.82     97.01 o 
  10  -1   3        0.12      268.31     91.03 o 
  11  -1   3      160.84      307.41    150.49 o 
  12  -1   3       21.71      199.13    212.82 o 
  13  -1   3      206.59      503.21    204.54 o 
  14  -1   3      134.21      348.79    192.42 o 
  15  -1   3        0.26      380.24    212.82 o 
 -14   0   3      116.13      470.88    307.41 o 
 -13   0   3      414.92      513.14    164.72 o 
 -12   0   3      383.84      352.08    236.47 o 
 -11   0   3       56.33       49.34    138.86 o 
 -10   0   3      467.56      634.30    165.93 o 
  -9   0   3       32.48      325.15     94.59 o 
  -8   0   3       78.01       32.73    150.18 o 
  -7   0   3     6377.63     6781.56    319.80 o 
  -6   0   3      419.46      327.25    133.11 o 
  -5   0   3     8662.08     8210.99    235.22 o 
  -4   0   3      632.10      409.09     97.33 o 
  -3   0   3    59707.30    58849.40    542.69 o 
  -2   0   3    12371.78    12592.34    237.98 o 
  -1   0   3     1740.76     1518.40    156.39 o 
   1   0   3      125.40      200.94     44.39 o 
   2   0   3        7.56      -44.80     44.80 o 
   3   0   3    31286.81    32170.46    449.57 o 
   4   0   3      646.82      626.91    117.18 o 
   5   0   3    32110.88    33116.92    478.07 o 
   6   0   3     6548.48     6487.11    252.69 o 
   7   0   3     6662.16     7047.76    262.16 o 
   8   0   3     1032.57      971.58    211.62 o 
   9   0   3     5056.25     5257.07    359.70 o 
  10   0   3       31.64      292.89    102.37 o 
  11   0   3     3266.26     3597.53    273.19 o 
  12   0   3        0.50      236.47    130.66 o 
  13   0   3      862.49      845.82    238.59 o 
  14   0   3      261.40      283.76    135.61 o 
  15   0   3       84.89      -35.47    183.93 o 
 -13   1   3       20.45       94.59    201.00 o 
 -12   1   3        9.12      -76.85    164.72 o 
 -11   1   3      472.05      374.65    110.60 o 
 -10   1   3      852.96      754.07    170.29 o 
  -9   1   3      188.01      514.73    218.67 o 
  -8   1   3      128.79      172.90     95.96 o 
  -7   1   3     5248.99     5115.70    257.00 o 
  -6   1   3     3457.08     3623.76    220.11 o 
  -5   1   3      256.12      260.12     61.51 o 
  -4   1   3    14412.72    12803.70    287.92 o 
  -3   1   3     7158.14     6924.42    273.79 o 
  -2   1   3    16400.68    20810.53    314.33 o 
  -1   1   3     1842.07     1654.93    157.84 o 
   0   1   3       35.90       -7.88     40.96 o 
   1   1   3    54140.02    52892.61    610.14 o 
   2   1   3     1311.53     1246.68    152.51 o 
   3   1   3      506.14      493.21    105.81 o 
   4   1   3    50574.54    53125.68    478.31 o 
   5   1   3      581.34      597.07    115.58 o 
   6   1   3     5362.15     5326.79    255.99 o 
   7   1   3    11095.19    12061.54    328.97 o 
   8   1   3        2.51       24.56    105.81 o 
   9   1   3      164.63       34.21    113.00 o 
  10   1   3      438.92      506.05    112.76 o 
  11   1   3      140.14      251.95    126.29 o 
  12   1   3     5613.70     6564.45    626.65 o 
  13   1   3      999.53     1103.59    342.88 o 
  14   1   3      281.30      288.83    106.41 o 
  15   1   3        2.62      286.92    124.57 o 
 -13   2   3      335.56      240.20    158.19 o 
 -12   2   3       28.52      331.06    118.05 o 
 -11   2   3      238.60      350.76     96.21 o 
 -10   2   3       13.56      224.65     84.79 o 
  -9   2   3    11903.78    12284.21    441.30 o 
  -8   2   3     2231.30     2306.62    211.84 o 
  -7   2   3     3982.29     3848.49    227.91 o 
  -6   2   3      180.68       28.49     83.31 o 
  -5   2   3      245.60      184.62     67.45 o 
  -4   2   3    26499.95    24481.15    354.97 o 
  -3   2   3     4920.39     5686.25    208.32 o 
  -2   2   3     1597.62     1681.67    152.35 o 
  -1   2   3     2822.92     3728.03    117.35 o 
   0   2   3      252.58      182.22     32.34 o 
   1   2   3        1.67      -51.16     51.16 o 
   2   2   3    13677.20    13766.73    262.97 o 
   3   2   3     6692.89     7717.12    477.84 o 
   4   2   3    53159.68    55329.39    495.53 o 
   5   2   3     5995.10     6635.90    279.04 o 
   6   2   3     5157.16     4916.47    183.87 o 
   7   2   3    40249.44    41798.37    471.83 o 
   8   2   3       78.07       -7.80     81.48 o 
   9   2   3        3.59       41.44     88.74 o 
  10   2   3       93.93      114.35    103.52 o 
  11   2   3      987.52      738.10    142.47 o 
  12   2   3     6695.14     7744.67    440.98 o 
  13   2   3      407.29      448.27    187.43 o 
  14   2   3      167.13      407.25    165.53 o 
  15   2   3     1690.46     1960.21    307.24 o 
 -13   3   3      254.03      135.97    295.59 o 
 -12   3   3        3.69      307.41    248.29 o 
 -11   3   3      520.43      364.16    157.40 o 
 -10   3   3       76.69      -16.52     96.05 o 
  -9   3   3      921.23      978.24    204.15 o 
  -8   3   3    16110.76    16804.30    415.65 o 
  -7   3   3      734.24      795.16    106.07 o 
  -6   3   3      385.00      312.87    119.46 o 
  -5   3   3     9599.25    10366.84    334.49 o 
  -4   3   3    20400.89    20209.54    274.36 o 
  -3   3   3    26754.40    24545.99    305.17 o 
  -2   3   3      713.33      691.71    120.89 o 
  -1   3   3      104.47      209.80     59.48 o 
   0   3   3      839.81     1545.99    140.77 o 
   1   3   3      618.64      461.49     69.44 o 
   2   3   3     2101.26     1844.98    189.63 o 
   3   3   3   179801.45   186496.38  54489.58 o 
   4   3   3    25842.12    25722.07    396.62 o 
   5   3   3    30134.05    28812.01    413.32 o 
   6   3   3    27461.69    27673.77    460.78 o 
   7   3   3       82.34      170.17     79.63 o 
   8   3   3    32140.43    34035.28    472.30 o 
   9   3   3     2874.12     3863.35    229.42 o 
  10   3   3      100.10      258.06    245.73 o 
  11   3   3      699.19      431.78    201.38 o 
  12   3   3      835.83      637.21    138.45 o 
  13   3   3      172.95      168.91    113.51 o 
  14   3   3       71.42      390.18    133.77 o 
  15   3   3      113.08      413.82    167.21 o 
  16   3   3      100.99     -223.10    532.06 o 
 -12   4   3       10.63      -59.12    271.94 o 
 -11   4   3      816.74      825.20    238.59 o 
 -10   4   3      306.55      394.12    236.47 o 
  -9   4   3     2001.81     2049.51    263.72 o 
  -8   4   3      981.03      620.93    176.36 o 
  -7   4   3     1729.18     2289.78    238.11 o 
  -6   4   3     1062.07     1024.38    137.93 o 
  -5   4   3     9233.76    10484.59    291.41 o 
  -4   4   3      107.86      152.24     66.53 o 
  -3   4   3     1272.43     1209.76    133.11 o 
  -2   4   3      188.76      155.09     58.59 o 
  -1   4   3     1891.35     1877.44    200.30 o 
   0   4   3      212.02      387.69     68.26 o 
   1   4   3     6383.76     8716.12    281.92 o 
   2   4   3     3060.23     3991.43    236.47 o 
   3   4   3    42253.61    43343.35    525.63 o 
   4   4   3    11204.63    10923.93    298.44 o 
   5   4   3      564.06      503.52    129.70 o 
   6   4   3    18622.22    17707.76    412.90 o 
   7   4   3       81.93       88.46     69.57 o 
   8   4   3       39.71       26.20     75.14 o 
   9   4   3     4159.14     4537.30    241.30 o 
  10   4   3      573.01      410.13     68.57 o 
  11   4   3     1015.43     1411.85    228.24 o 
  12   4   3      549.00      461.30    104.69 o 
  13   4   3      539.49      477.32    203.82 o 
  14   4   3      579.77      239.10    147.72 o 
  15   4   3        8.66      232.30    135.61 o 
  16   4   3       71.14      297.28    170.26 o 
 -12   5   3      369.45      218.45    378.35 o 
 -11   5   3      173.27      137.15    118.05 o 
 -10   5   3      155.62      425.65    212.82 o 
  -9   5   3     7662.22     8012.76    626.65 o 
  -8   5   3     2602.63     3248.66    260.50 o 
  -7   5   3      460.43      351.93     88.08 o 
  -6   5   3     4072.54     4576.36    262.81 o 
  -5   5   3        4.32      218.58     95.57 o 
  -4   5   3      126.74      106.56     70.92 o 
  -3   5   3     1379.53     1102.54    184.31 o 
  -2   5   3       35.68       -8.80     68.26 o 
  -1   5   3    18534.20    19988.31    321.44 o 
   0   5   3     2295.52     1920.13    157.97 o 
   1   5   3     4203.55     4025.24    157.50 o 
   2   5   3     2686.47     1777.38    158.09 o 
   3   5   3      256.17      264.42     64.23 o 
   4   5   3     4704.49     4116.59    225.27 o 
   5   5   3     6516.48     5724.34    198.72 o 
   6   5   3      474.36      295.59    100.33 o 
   7   5   3      798.03      602.31    102.14 o 
   8   5   3      506.73      491.56     79.26 o 
   9   5   3      682.10      331.20    124.26 o 
  10   5   3      127.12      221.02    112.63 o 
  11   5   3      215.31      145.89     93.55 o 
  12   5   3       47.61      296.98     95.89 o 
  13   5   3       97.14       44.51    135.61 o 
  14   5   3       27.98      -50.25    532.06 o 
  15   5   3        8.84     -177.35    437.47 o 
  16   5   3      146.19      246.75    191.75 o 
 -12   6   3       60.77      326.08    152.99 o 
 -11   6   3       30.61      314.88    177.35 o 
 -10   6   3        1.30     -113.26    158.19 o 
  -9   6   3      717.39      642.77    236.47 o 
  -8   6   3      740.12      729.36    195.95 o 
  -7   6   3     2573.38     2957.27    286.84 o 
  -6   6   3     1163.78     1100.38    146.54 o 
  -5   6   3      823.87      854.12    129.46 o 
  -4   6   3      373.80      380.48     69.44 o 
  -3   6   3      442.91      402.61     76.14 o 
  -2   6   3        6.33      178.02    102.39 o 
  -1   6   3     5108.62     4738.98    195.66 o 
   0   6   3     8035.64     8871.10    227.44 o 
   1   6   3    14592.79    15154.79    310.76 o 
   2   6   3    20851.02    20038.55    320.84 o 
   3   6   3     9400.37     8735.02    288.77 o 
   4   6   3     4615.96     4333.87    255.99 o 
   5   6   3     6787.48     6119.27    204.84 o 
   6   6   3     4342.12     4393.25    167.60 o 
   7   6   3     1603.83     1654.60    146.77 o 
   8   6   3     7302.89     7316.96    236.47 o 
   9   6   3      368.41      123.86    101.65 o 
  10   6   3      103.18      222.78     90.29 o 
  11   6   3        4.70       26.67    139.94 o 
  12   6   3     1482.69     1370.44    199.06 o 
  13   6   3       44.78      134.00    260.12 o 
  14   6   3        0.03      -98.14    164.72 o 
  15   6   3      140.63      267.59    158.19 o 
  16   6   3      178.76      -87.83    170.26 o 
 -11   7   3       45.73      186.55    189.18 o 
 -10   7   3        1.53       28.90    260.12 o 
  -9   7   3      363.34      386.70    153.71 o 
  -8   7   3      451.98      496.59    212.82 o 
  -7   7   3        2.21      242.90    187.99 o 
  -6   7   3       50.81      169.23     78.11 o 
  -5   7   3      991.51      976.99    232.34 o 
  -4   7   3     1334.14     1311.30    173.42 o 
  -3   7   3      904.41      864.81    131.88 o 
  -2   7   3      743.27      721.49    128.46 o 
  -1   7   3       62.40      127.95     71.68 o 
   0   7   3      265.42      218.95     80.15 o 
   1   7   3     1538.71     2029.78    147.88 o 
   2   7   3        5.87      -41.38     92.16 o 
   3   7   3     4085.97     3688.01    152.50 o 
   4   7   3    16179.92    15213.43    436.88 o 
   5   7   3     7131.26     6378.82    237.74 o 
   6   7   3      166.87      291.60     69.42 o 
   7   7   3      656.04      435.98     86.74 o 
   8   7   3      312.31      245.30     67.32 o 
   9   7   3     6191.09     6489.87    281.56 o 
  10   7   3     2276.46     2092.49    183.90 o 
  11   7   3      477.21      522.53     89.55 o 
  12   7   3        4.38      -78.50     78.50 o 
  13   7   3      430.10      562.27    354.71 o 
  14   7   3     1390.84     1087.21    402.00 o 
  15   7   3      149.17      260.12    147.72 o 
  16   7   3      268.94      260.12    151.65 o 
 -11   8   3      204.07      313.32    164.72 o 
 -10   8   3      149.95      336.31    147.72 o 
  -9   8   3     1326.98      314.94    413.82 o 
  -8   8   3      201.47      495.56    189.18 o 
  -7   8   3      155.12      189.18    117.05 o 
  -6   8   3       29.29       14.55    130.34 o 
  -5   8   3      636.08      620.78    191.14 o 
  -4   8   3        7.66      169.59     86.99 o 
  -3   8   3        9.37      -27.82    103.60 o 
  -2   8   3      180.30      195.21     59.48 o 
  -1   8   3      420.51      359.15     61.51 o 
   0   8   3      697.67      476.25     71.76 o 
   1   8   3       39.76      -85.58    102.45 o 
   2   8   3      101.88       97.28     70.92 o 
   3   8   3     2692.26     2785.57    117.34 o 
   4   8   3     6691.60     6751.96    209.20 o 
   5   8   3    22138.32    21004.31    283.39 o 
   6   8   3     1042.07      823.33    141.84 o 
   7   8   3      359.91      330.08     81.48 o 
   8   8   3     5840.96     5903.04    252.57 o 
   9   8   3        0.33      118.85     98.98 o 
  10   8   3     3292.69     3427.35    307.18 o 
  11   8   3     2342.02     2780.88    256.75 o 
  12   8   3        3.22      -62.82     82.99 o 
  13   8   3       20.79      150.23    342.88 o 
  14   8   3      219.87      264.85    118.05 o 
  15   8   3      959.32     1155.69    349.75 o 
  16   8   3       22.46      402.00    150.49 o 
 -10   9   3        9.82      309.78    307.41 o 
  -9   9   3       15.18      132.42    157.40 o 
  -8   9   3     5410.66     5014.27    392.68 o 
  -7   9   3       11.01      433.99    141.39 o 
  -6   9   3      742.74      668.79    223.55 o 
  -5   9   3     5754.77     6349.05    270.44 o 
  -4   9   3      886.08      820.54    134.26 o 
  -3   9   3     5403.16     5697.72    245.17 o 
  -2   9   3     2204.72     2132.13    203.59 o 
  -1   9   3     1151.08     1292.96    177.60 o 
   0   9   3    74614.28    80200.30    792.04 o 
   1   9   3      655.79      585.36     88.74 o 
   2   9   3     2069.69     2248.90    135.59 o 
   3   9   3    26287.17    29691.17    422.79 o 
   4   9   3    11080.12    11044.68    298.05 o 
   5   9   3     4050.09     3825.16    174.16 o 
   6   9   3     4882.07     4539.62    218.26 o 
   7   9   3      657.01      634.90    137.32 o 
   8   9   3     1326.92     1211.12    183.90 o 
   9   9   3      387.19      437.83     76.14 o 
  10   9   3      443.74      405.41    130.69 o 
  11   9   3     1832.30     1839.80    186.35 o 
  12   9   3       25.72     -102.33    102.33 o 
  13   9   3      438.94      198.64    331.06 o 
  14   9   3      461.60      357.33    147.72 o 
  15   9   3       29.60     -152.99    152.99 o 
  16   9   3     1950.39     1845.35    409.07 o 
  -9  10   3       45.72      141.88    402.00 o 
  -8  10   3      433.04      355.73    390.18 o 
  -7  10   3      377.71      129.50    260.12 o 
  -6  10   3     2665.92     2996.01    333.17 o 
  -5  10   3     3633.88     3409.95    359.21 o 
  -4  10   3     4757.51     5197.86    253.08 o 
  -3  10   3      732.56      846.01    128.32 o 
  -2  10   3     3507.03     3569.39    222.77 o 
  -1  10   3      194.41      230.54     94.70 o 
   0  10   3       63.23      277.47    104.21 o 
   1  10   3    22475.45    22269.31    378.86 o 
   2  10   3     2748.68     2380.60    149.83 o 
   3  10   3    10450.28    11377.67    334.49 o 
   4  10   3    12439.87    12406.81    333.57 o 
   5  10   3     1174.71      965.80    134.26 o 
   6  10   3       77.88       93.61     73.39 o 
   7  10   3    10941.93    11277.05    360.77 o 
   8  10   3      132.77      235.76     88.74 o 
   9  10   3        1.50      120.89    105.81 o 
  10  10   3      695.61      543.38    170.66 o 
  11  10   3     1355.98     1430.97    218.44 o 
  12  10   3      277.83      133.66     69.42 o 
  13  10   3      736.06      767.54    198.57 o 
  14  10   3     3606.67     4220.98    323.18 o 
  15  10   3      214.76      100.89    271.94 o 
  16  10   3      268.11      272.56    152.99 o 
  -9  11   3     1422.75     1324.23    520.24 o 
  -8  11   3       10.78       22.40    152.99 o 
  -7  11   3       86.62      -70.94    183.93 o 
  -6  11   3     5143.67     5793.53    400.26 o 
  -5  11   3      729.80      614.82    200.65 o 
  -4  11   3    16974.73    18064.21   1430.65 o 
  -3  11   3     1418.43     1147.90    172.85 o 
  -2  11   3     1511.55     1397.00    236.03 o 
  -1  11   3    42765.94    44935.48    504.95 o 
   0  11   3     3509.52     3718.30    210.36 o 
   1  11   3     1224.01     1355.37    185.47 o 
   2  11   3    19645.17    22244.17    471.02 o 
   3  11   3     7762.17     7977.90    266.23 o 
   4  11   3      740.14      572.87    101.48 o 
   5  11   3     6251.48     6213.24    322.54 o 
   6  11   3     1249.66     1003.37    154.97 o 
   7  11   3      109.42      241.05     89.12 o 
   8  11   3     2001.38     1773.23    206.14 o 
   9  11   3        0.61       -5.68     93.46 o 
  10  11   3     3469.08     4006.33    266.23 o 
  11  11   3       82.97      185.55     74.58 o 
  12  11   3      338.75      349.69    121.43 o 
  13  11   3     1037.89      881.90    327.42 o 
  14  11   3       46.27      350.76    139.65 o 
  15  11   3     2617.63     3067.16    969.53 o 
  16  11   3       21.37      393.40    181.66 o 
  -8  12   3      128.38      295.59    150.49 o 
  -7  12   3      568.27      429.38    158.19 o 
  -6  12   3     3036.82     3098.49    401.30 o 
  -5  12   3     1504.83     1461.46    318.10 o 
  -4  12   3     1494.06     1531.97    275.46 o 
  -3  12   3     4114.81     4304.28    384.58 o 
  -2  12   3      500.72      498.26    126.55 o 
  -1  12   3       23.15      158.74    139.94 o 
   0  12   3     7980.69     8296.29    314.01 o 
   1  12   3     2879.95     3088.43    196.23 o 
   2  12   3      188.37      243.21     76.67 o 
   3  12   3     4909.62     5181.61    224.18 o 
   4  12   3      266.79      254.03     78.14 o 
   5  12   3      646.37      516.13     79.69 o 
   6  12   3       34.75       32.58     95.57 o 
   7  12   3      432.96      442.21     81.24 o 
   8  12   3      674.77      631.35    115.17 o 
   9  12   3      794.21      854.87    146.01 o 
  10  12   3      692.34      510.96     92.22 o 
  11  12   3      133.93       40.21    107.85 o 
  12  12   3     4878.59     4982.09    459.60 o 
  13  12   3      894.03      808.24    174.97 o 
  14  12   3       43.61      127.69    118.05 o 
  15  12   3       11.96      318.76    171.17 o 
  16  12   3     1339.34      693.33    185.49 o 
  -7  13   3      156.42      250.16    152.99 o 
  -6  13   3       70.36      490.42    187.43 o 
  -5  13   3     4101.74     4383.96    384.58 o 
  -4  13   3      530.00      308.80    236.47 o 
  -3  13   3       50.28      375.86    177.35 o 
  -2  13   3      353.71      327.68    113.51 o 
  -1  13   3       12.91       78.28    120.89 o 
   0  13   3      127.68      168.31    122.87 o 
   1  13   3      949.56     1026.61    144.04 o 
   2  13   3        0.14      386.83     97.33 o 
   3  13   3      247.14      -22.57    104.04 o 
   4  13   3     2656.01     2517.77    210.84 o 
   5  13   3       29.14      -15.40    116.05 o 
   6  13   3      548.54      499.91     90.82 o 
   7  13   3      424.90      308.34     95.22 o 
   8  13   3       82.17      259.67     96.11 o 
   9  13   3      537.34      482.54     88.74 o 
  10  13   3       12.71      227.32     88.74 o 
  11  13   3     1646.33     1607.43    220.48 o 
  12  13   3     1560.07     1441.83    305.99 o 
  13  13   3     1112.25     1280.83    261.32 o 
  14  13   3      263.77      351.62    189.18 o 
  15  13   3       27.18       57.25    236.47 o 
  16  13   3        0.69      240.64    124.56 o 
  -7  14   3       66.42      250.38    135.61 o 
  -6  14   3      277.72      441.83    158.19 o 
  -5  14   3      595.73      458.75    164.72 o 
  -4  14   3        2.62      379.60    152.99 o 
  -3  14   3       18.10      319.86    158.19 o 
  -2  14   3     2009.55     1788.13    275.52 o 
  -1  14   3     1060.27     1166.97    238.59 o 
   0  14   3      112.00      242.38     85.80 o 
   1  14   3      533.68      601.54    132.45 o 
   2  14   3       18.88       30.75    139.94 o 
   3  14   3      201.54      181.50    126.29 o 
   4  14   3      321.82      228.08    105.81 o 
   5  14   3      430.13      450.86    107.29 o 
   6  14   3      100.69      285.46     93.46 o 
   7  14   3      133.70       91.25     92.16 o 
   8  14   3      921.61      752.14    134.51 o 
   9  14   3      395.95      296.41     85.69 o 
  10  14   3      116.99       77.51     98.78 o 
  11  14   3      284.09      260.12    134.60 o 
  12  14   3      219.26      208.52     90.83 o 
  13  14   3     1705.54     1671.19    323.18 o 
  14  14   3        2.83       42.32    331.06 o 
  15  14   3      472.73      553.89    165.53 o 
  -6  15   3       16.47      316.42    174.97 o 
  -5  15   3        2.03       52.02    283.76 o 
  -4  15   3      628.40      438.09    152.99 o 
  -3  15   3      164.25      388.36    319.24 o 
  -2  15   3       31.65      621.01    402.00 o 
  -1  15   3      220.45      176.17    248.29 o 
   0  15   3     1483.89     1482.36    249.15 o 
   1  15   3      150.97     -105.10    147.72 o 
   2  15   3      142.35      178.82    131.33 o 
   3  15   3       43.69      346.48    126.55 o 
   4  15   3     1241.30     1137.02    189.97 o 
   5  15   3     1027.02      711.47    125.69 o 
   6  15   3      444.47      270.54     97.87 o 
   7  15   3      594.99      441.41    102.51 o 
   8  15   3     4366.23     3743.06    286.05 o 
   9  15   3     1444.31     1286.16    221.56 o 
  10  15   3       25.24      170.78    260.12 o 
  11  15   3     4061.51     4225.24    386.32 o 
  12  15   3       18.80     -108.78    157.40 o 
  13  15   3     1708.34     1695.72    392.68 o 
  14  15   3       46.86      465.06    201.00 o 
  15  15   3        9.20       37.34    142.98 o 
  -5  16   3        8.90      -34.85    378.35 o 
  -4  16   3      120.88       94.59    189.18 o 
  -3  16   3       31.17      134.41    142.98 o 
  -2  16   3      283.91      249.98    118.24 o 
  -1  16   3       21.22      363.05    141.88 o 
   0  16   3     1488.56      904.38    283.76 o 
   1  16   3     1018.39     1047.75    196.76 o 
   2  16   3      402.18      452.25    121.66 o 
   3  16   3      150.35      437.47    167.21 o 
   4  16   3     5642.28     5473.43    493.07 o 
   5  16   3     1732.02     1958.09    277.33 o 
   6  16   3      468.71      358.54    110.57 o 
   7  16   3     1235.58     1170.63    253.58 o 
   8  16   3      155.08      170.42    154.91 o 
   9  16   3     2707.92     3394.18    413.82 o 
  10  16   3      643.19      443.91    496.59 o 
  11  16   3        8.08      155.68     96.21 o 
  12  16   3     1116.94     1496.80    349.95 o 
  13  16   3      954.67      834.60    413.82 o 
  14  16   3       53.46      -44.51    135.61 o 
  15  16   3       15.68      146.18    461.12 o 
  -4  17   3     2015.87     1585.62    425.65 o 
  -3  17   3      176.12      360.19    390.18 o 
  -2  17   3     1160.38      896.44    272.49 o 
  -1  17   3     3484.24     4820.78    426.14 o 
   0  17   3      199.08      275.49    271.94 o 
   1  17   3        0.59      127.69    165.53 o 
   2  17   3     2478.25     2206.13    638.47 o 
   3  17   3     3203.98     3520.09    454.15 o 
   4  17   3     7435.44     7215.02    504.87 o 
   5  17   3      108.51      160.80    124.57 o 
   6  17   3     1942.50     2165.02    354.71 o 
   7  17   3     7706.97     7569.68    474.57 o 
   8  17   3       57.06      400.42    124.57 o 
   9  17   3        2.67      -23.65    201.00 o 
  10  17   3     1649.00     1628.67    316.38 o 
  11  17   3       51.51      270.63    147.72 o 
  12  17   3     2160.79     2645.29    386.32 o 
  13  17   3       72.67       91.21    113.51 o 
  14  17   3      174.23      141.88    135.61 o 
  -3  18   3      227.38      132.42    157.40 o 
  -2  18   3      856.83      700.90    204.54 o 
  -1  18   3      133.12      347.24    158.19 o 
   0  18   3     5358.20     6286.27    958.70 o 
   1  18   3     3107.20     3593.26    367.86 o 
   2  18   3     3818.49     4566.15    366.72 o 
   3  18   3     9222.63    10413.16    575.24 o 
   4  18   3     4624.84     4783.26    804.00 o 
   5  18   3        8.61      -57.94    164.72 o 
   6  18   3     5159.71     5126.97    342.47 o 
   7  18   3       52.35       62.23    165.53 o 
   8  18   3     2267.20     2369.02    316.38 o 
   9  18   3     1628.66     1856.55    340.04 o 
  10  18   3       25.60      260.12    118.05 o 
  11  18   3      825.59      347.43    331.06 o 
  12  18   3     1956.53     2026.24    409.07 o 
  13  18   3       34.94      203.96    130.66 o 
  14  18   3       32.18      -23.65    141.88 o 
  -1  19   3      274.64      245.34    130.66 o 
   0  19   3      878.85      681.49    184.42 o 
   1  19   3      742.66      307.41    165.53 o 
   2  19   3       36.30      196.64    271.94 o 
   3  19   3     3674.93     4079.96    356.88 o 
   4  19   3       12.57      179.72    118.05 o 
   5  19   3        5.05      353.92    107.73 o 
   6  19   3     1912.30     1828.51    449.29 o 
   7  19   3        8.62      -23.65    212.82 o 
   8  19   3      759.36      890.71    271.94 o 
   9  19   3      106.17      422.22    165.53 o 
  10  19   3      532.01      413.82     86.44 o 
  11  19   3      673.15      231.22    153.71 o 
  12  19   3       41.52      236.47    121.66 o 
  13  19   3      515.33      437.47    150.49 o 
   0  20   3     1150.44     1559.46    402.00 o 
   1  20   3      427.50      785.61   1005.00 o 
   2  20   3     2622.19     3022.84    334.42 o 
   3  20   3     2298.81     2389.03    390.18 o 
   4  20   3        3.04      402.00    165.53 o 
   5  20   3      768.03      425.65    283.76 o 
   6  20   3      100.04      208.09    118.05 o 
   7  20   3       85.59      118.24    248.29 o 
   8  20   3      554.30      158.01    366.53 o 
   9  20   3       29.73       44.51    124.56 o 
  10  20   3       81.89       23.65    390.18 o 
  11  20   3      952.26     1176.13    316.38 o 
  12  20   3      261.91      256.74    113.51 o 
   2  21   3       12.36      266.03    496.59 o 
   3  21   3       84.23      224.65    150.49 o 
   4  21   3      460.01      487.99    248.29 o 
   5  21   3      608.77      489.02    283.76 o 
   6  21   3       92.02      304.63    141.39 o 
   7  21   3      130.76      218.74    164.72 o 
   8  21   3      200.32      -47.29    307.41 o 
   9  21   3      275.44      286.25    177.35 o 
  10  21   3      256.35       45.90    135.61 o 
  -7 -21   4      256.11      386.24    105.75 o 
  -6 -21   4      536.51      443.38    177.35 o 
  -5 -21   4        2.19      351.33    131.73 o 
  -4 -21   4      288.30        0.00    150.49 o 
  -3 -21   4      382.14      224.65    133.77 o 
  -9 -20   4      252.40      121.61    189.18 o 
  -8 -20   4      153.46       19.91    201.00 o 
  -7 -20   4       48.63      136.74    295.59 o 
  -6 -20   4      310.86      354.71    113.51 o 
  -5 -20   4      288.07      433.80    354.71 o 
  -4 -20   4        5.60      118.24    331.06 o 
  -3 -20   4      102.49     -236.47    236.47 o 
  -2 -20   4      410.50      814.23    204.54 o 
  -1 -20   4      244.59      665.20    179.02 o 
   0 -20   4       58.41      415.51    174.97 o 
 -10 -19   4      388.91      260.12    260.12 o 
  -9 -19   4      248.34      430.35    153.71 o 
  -8 -19   4     1800.06     2312.96    288.85 o 
  -7 -19   4      312.21      502.50    164.72 o 
  -6 -19   4      989.94      614.82    260.12 o 
  -5 -19   4      841.65      501.32    165.53 o 
  -4 -19   4      428.43      331.06    183.93 o 
  -3 -19   4      883.38      908.05    307.41 o 
  -2 -19   4      667.59      370.01    141.39 o 
  -1 -19   4       41.37      338.94    147.72 o 
   0 -19   4       87.51      403.24    152.99 o 
   1 -19   4      537.10      686.75    198.57 o 
   2 -19   4        4.72      337.28    158.19 o 
 -11 -18   4        1.21       81.69    248.29 o 
 -10 -18   4      333.27      579.35    192.42 o 
  -9 -18   4       48.63     -147.51    161.11 o 
  -8 -18   4       60.07      425.65    141.88 o 
  -7 -18   4     2429.31     2836.40    333.17 o 
  -6 -18   4      460.78      522.60    153.71 o 
  -5 -18   4      459.86      601.31    227.01 o 
  -4 -18   4      195.10        7.88    236.47 o 
  -3 -18   4      102.44      277.20    139.65 o 
  -2 -18   4      299.16      471.87    295.59 o 
  -1 -18   4       15.58       23.65    425.65 o 
   0 -18   4      252.98      153.71    117.05 o 
   1 -18   4     1215.05      717.29    221.58 o 
   2 -18   4        1.18      325.80    147.72 o 
   3 -18   4      738.40      385.11    201.00 o 
 -12 -17   4     1669.71     1587.05    650.29 o 
 -11 -17   4       41.24      157.18    295.59 o 
 -10 -17   4     1257.88      755.35    318.02 o 
  -9 -17   4      696.07      482.40    164.98 o 
  -8 -17   4       84.06      243.43     92.31 o 
  -7 -17   4     1982.78     1887.76    279.63 o 
  -6 -17   4       40.19      217.00     71.05 o 
  -5 -17   4      997.88      880.97    290.86 o 
  -4 -17   4     1028.69      965.72    258.77 o 
  -3 -17   4      674.79      471.55    141.39 o 
  -2 -17   4       64.51      317.55    113.51 o 
  -1 -17   4     1619.01     1973.13    265.97 o 
   0 -17   4      222.21      356.76    191.75 o 
   1 -17   4        4.07      137.15    118.05 o 
   2 -17   4      421.56      710.84    266.52 o 
   3 -17   4      453.45      494.53    201.00 o 
   4 -17   4      459.46      390.80    152.99 o 
   5 -17   4      256.18      201.00    150.49 o 
 -13 -16   4     2069.95     1793.18    333.17 o 
 -12 -16   4       21.67      229.52    135.61 o 
 -11 -16   4     2124.34     2777.44    404.35 o 
 -10 -16   4       13.47      -95.38     95.38 o 
  -9 -16   4      272.49      252.16    101.66 o 
  -8 -16   4     1701.34     1744.23    251.88 o 
  -7 -16   4       11.95       24.52    122.41 o 
  -6 -16   4       15.13      266.03     96.54 o 
  -5 -16   4     1343.66      949.24    289.04 o 
  -4 -16   4      249.94      172.73     99.54 o 
  -3 -16   4       93.41      123.45     87.95 o 
  -2 -16   4      508.60      756.71    181.66 o 
  -1 -16   4     2942.24     3008.68    309.00 o 
   0 -16   4     9312.65    10210.34    593.42 o 
   1 -16   4       69.46     -212.82    212.82 o 
   2 -16   4     1682.14     1698.92    744.88 o 
   3 -16   4     2033.93     2632.19    295.44 o 
   4 -16   4     1041.31     1810.53    340.04 o 
   5 -16   4     2613.38     3581.47    375.94 o 
   6 -16   4        2.29       70.94    177.35 o 
 -13 -15   4      647.25      392.54    164.72 o 
 -12 -15   4       11.95      203.09    135.61 o 
 -11 -15   4      170.72      328.54    162.23 o 
 -10 -15   4      193.25      345.51    187.34 o 
  -9 -15   4      318.09      412.28     99.54 o 
  -8 -15   4      946.54      661.94    150.53 o 
  -7 -15   4      137.08       56.75    224.65 o 
  -6 -15   4      287.03      304.05    132.98 o 
  -5 -15   4     1753.11     2378.99    404.67 o 
  -4 -15   4      481.26       78.45    159.87 o 
  -3 -15   4       50.52      295.81     96.11 o 
  -2 -15   4      359.28      316.46    254.26 o 
  -1 -15   4       42.71      157.28     98.03 o 
   0 -15   4     1048.12      768.53    217.37 o 
   1 -15   4     1161.16     1015.62    242.02 o 
   2 -15   4       13.88       95.83    248.29 o 
   3 -15   4      786.34      764.73    181.66 o 
   4 -15   4      668.79      611.56    242.02 o 
   5 -15   4      102.39      -35.98    191.75 o 
   6 -15   4      746.58      511.37    198.57 o 
   7 -15   4      355.53      293.22    196.76 o 
 -14 -14   4        7.29      165.53    141.88 o 
 -13 -14   4       85.51        2.63    165.53 o 
 -12 -14   4       79.70      179.72     94.59 o 
 -11 -14   4      837.31      444.27    112.35 o 
 -10 -14   4       79.46      151.17     93.60 o 
  -9 -14   4       68.51       59.12    119.83 o 
  -8 -14   4     3487.82     3525.08    251.88 o 
  -7 -14   4       53.01        4.73    140.46 o 
  -6 -14   4     2847.01     3104.26    314.81 o 
  -5 -14   4       20.00      296.66    203.19 o 
  -4 -14   4      111.92      315.91     73.39 o 
  -3 -14   4        0.79      319.84    136.70 o 
  -2 -14   4     2711.93     3054.46    236.40 o 
  -1 -14   4    10274.31    10973.59    412.13 o 
   0 -14   4     1456.67     1120.14    202.29 o 
   1 -14   4     5448.90     5778.47    342.47 o 
   2 -14   4       16.24      262.90    141.39 o 
   3 -14   4     1025.98     1129.38    242.02 o 
   4 -14   4     2039.14     1640.40    307.41 o 
   5 -14   4     1172.84     1285.29    520.24 o 
   6 -14   4       37.72      236.47    150.49 o 
   7 -14   4      495.98      225.96    147.72 o 
   8 -14   4      146.42      368.22    170.26 o 
 -14 -13   4        1.49      122.53     90.83 o 
 -13 -13   4     1177.14     1078.14    246.38 o 
 -12 -13   4      189.95      198.04    121.00 o 
 -11 -13   4      347.08      524.18    124.03 o 
 -10 -13   4       21.89      196.29     87.67 o 
  -9 -13   4      326.62      260.12     68.82 o 
  -8 -13   4       36.03      170.67    123.83 o 
  -7 -13   4      919.55      630.59    163.83 o 
  -6 -13   4     1274.59      964.42    143.19 o 
  -5 -13   4      162.69      256.59    101.48 o 
  -4 -13   4     3261.38     3417.90    243.91 o 
  -3 -13   4     6360.23     6906.02    258.41 o 
  -2 -13   4     6749.31     7228.91    240.61 o 
  -1 -13   4     3667.39     3865.33    215.59 o 
   0 -13   4    19754.39    20161.80    466.92 o 
   1 -13   4      444.13      265.91    109.22 o 
   2 -13   4      529.69      348.82    196.47 o 
   3 -13   4      331.43      475.43    153.71 o 
   4 -13   4      902.00      598.37    191.75 o 
   5 -13   4       90.85      149.76    148.05 o 
   6 -13   4      962.60     1510.83    309.00 o 
   7 -13   4     2569.31     2580.18    390.55 o 
   8 -13   4      257.21      366.53    174.98 o 
 -14 -12   4       67.04      293.22    157.40 o 
 -13 -12   4      141.14      160.16    199.39 o 
 -12 -12   4       74.86       53.94    148.92 o 
 -11 -12   4       11.68       17.23    207.74 o 
 -10 -12   4      207.06      287.60    207.13 o 
  -9 -12   4       69.17       34.16    175.88 o 
  -8 -12   4      130.79      282.52     90.29 o 
  -7 -12   4      148.77      120.89     85.62 o 
  -6 -12   4     3519.41     3176.93    238.20 o 
  -5 -12   4       91.23      -80.11    146.77 o 
  -4 -12   4     3309.33     2881.11    273.05 o 
  -3 -12   4      476.48      461.41     99.36 o 
  -2 -12   4     3494.28     3605.21    228.96 o 
  -1 -12   4      948.39     1113.32    145.39 o 
   0 -12   4      134.85      182.81     92.16 o 
   1 -12   4    14817.20    15839.72    380.92 o 
   2 -12   4      288.62      381.25     84.72 o 
   3 -12   4     2499.57     2358.92    242.71 o 
   4 -12   4       62.37      212.82    331.06 o 
   5 -12   4      105.93      -66.21    164.72 o 
   6 -12   4     1960.95     2024.61    463.00 o 
   7 -12   4       16.63      153.71    224.65 o 
   8 -12   4      124.90       -9.46    307.41 o 
   9 -12   4        8.76      211.58    158.19 o 
 -14 -11   4      769.43      734.75    206.71 o 
 -13 -11   4       78.49      186.05     96.11 o 
 -12 -11   4       23.05       85.72    120.53 o 
 -11 -11   4      652.70      612.08    222.30 o 
 -10 -11   4       39.07       69.03    178.81 o 
  -9 -11   4     3346.64     3570.71    390.16 o 
  -8 -11   4      158.30      206.09     71.76 o 
  -7 -11   4       36.68      202.86     80.65 o 
  -6 -11   4     2305.47     2480.99    250.75 o 
  -5 -11   4     3277.50     3411.68    203.50 o 
  -4 -11   4    12952.33    13018.84    315.94 o 
  -3 -11   4    16831.35    16427.41    324.54 o 
  -2 -11   4     4746.33     5324.95    314.26 o 
  -1 -11   4     9379.25     9843.71    331.08 o 
   0 -11   4      667.93      574.93     99.90 o 
   1 -11   4      123.76      244.14     75.14 o 
   2 -11   4     1100.15      817.72    170.11 o 
   3 -11   4       77.88       90.37    139.94 o 
   4 -11   4      244.69      196.05    129.70 o 
   5 -11   4      594.08      656.86    366.53 o 
   6 -11   4     1569.29     2104.07    275.52 o 
   7 -11   4       43.21      265.68    135.61 o 
   8 -11   4      759.56      575.41    366.53 o 
   9 -11   4      551.48      442.54    174.97 o 
  10 -11   4       38.51      182.87    124.57 o 
 -14 -10   4      198.51      253.89    189.18 o 
 -13 -10   4     1248.77      761.84    344.36 o 
 -12 -10   4       77.47      137.45    145.96 o 
 -11 -10   4        3.30      269.02    114.36 o 
 -10 -10   4      364.22      258.47    116.66 o 
  -9 -10   4      233.64      376.50     91.12 o 
  -8 -10   4     1297.50      953.19    157.01 o 
  -7 -10   4       23.64      131.79     81.58 o 
  -6 -10   4     6202.10     6674.05    266.23 o 
  -5 -10   4     2221.91     2376.52    317.42 o 
  -4 -10   4    12061.34    12178.84    258.48 o 
  -3 -10   4    44210.04    45991.81    655.33 o 
  -2 -10   4       59.74      133.47     54.92 o 
  -1 -10   4     1080.17      925.75    133.11 o 
   0 -10   4    63885.13    68737.71    833.01 o 
   1 -10   4      968.71     1170.93    152.63 o 
   2 -10   4     4197.93     4411.77    238.43 o 
   3 -10   4     3862.66     4768.19    240.12 o 
   4 -10   4      227.91      271.08    103.84 o 
   5 -10   4     1118.90     1359.33    204.08 o 
   6 -10   4      141.02        5.56    109.14 o 
   7 -10   4       64.90      374.81    164.72 o 
   8 -10   4     7341.29     7986.82    508.41 o 
   9 -10   4       72.84      331.06    189.18 o 
  10 -10   4      941.78      961.38    234.09 o 
  11 -10   4      643.26      283.76    283.76 o 
 -14  -9   4       24.41      298.22    201.00 o 
 -13  -9   4      980.93      506.05    157.40 o 
 -12  -9   4      274.53      292.63     95.38 o 
 -11  -9   4      692.33      856.80    151.79 o 
 -10  -9   4       98.83      389.70    108.80 o 
  -9  -9   4       31.26       64.85     61.65 o 
  -8  -9   4      724.86      646.21    129.89 o 
  -7  -9   4    13867.64    13744.77    325.65 o 
  -6  -9   4      490.52      391.07    129.70 o 
  -5  -9   4    12454.60    12940.19    337.59 o 
  -4  -9   4    20442.82    20214.58    357.44 o 
  -3  -9   4     1104.47     1046.20    149.92 o 
  -2  -9   4     4243.37     5035.05    203.23 o 
  -1  -9   4     1449.98     1623.74    153.02 o 
   0  -9   4        0.32       47.29    102.39 o 
   1  -9   4     2475.61     2741.53    211.62 o 
   2  -9   4        1.14      -51.73     92.39 o 
   3  -9   4       90.52      108.57    116.05 o 
   4  -9   4      807.21      925.99    171.22 o 
   5  -9   4      916.46      743.35    119.30 o 
   6  -9   4     2728.99     2838.05    283.57 o 
   7  -9   4      155.21      224.65    117.05 o 
   8  -9   4      197.00      409.88    190.36 o 
   9  -9   4     3942.75     4597.90    543.88 o 
  10  -9   4      311.58      373.37    152.99 o 
  11  -9   4      132.87      212.82    201.00 o 
 -14  -8   4      546.38      347.24    152.99 o 
 -13  -8   4      144.46      348.70    126.78 o 
 -12  -8   4     2707.54     2634.55    301.57 o 
 -11  -8   4       21.53       91.81     96.01 o 
 -10  -8   4     1431.19     1921.41    199.24 o 
  -9  -8   4     3367.89     3484.47    206.47 o 
  -8  -8   4      187.92      319.30     81.92 o 
  -7  -8   4     5067.06     5091.31    240.59 o 
  -6  -8   4      198.95      254.37     79.57 o 
  -5  -8   4    18518.46    18970.72    445.38 o 
  -4  -8   4    21423.23    20457.56    333.67 o 
  -3  -8   4      192.25      242.86     88.74 o 
  -2  -8   4      675.04      700.49    102.92 o 
  -1  -8   4     5949.64     6664.83    235.39 o 
   0  -8   4      317.55      122.53     99.31 o 
   1  -8   4     3861.11     3468.13    161.72 o 
   2  -8   4     3203.63     2950.39    189.28 o 
   3  -8   4     1285.61     1273.43    155.70 o 
   4  -8   4       26.88      289.02     76.14 o 
   5  -8   4      726.27      938.66    144.53 o 
   6  -8   4      126.71      184.77    140.38 o 
   7  -8   4      992.73      583.05    230.42 o 
   8  -8   4     1075.92     1372.49    264.66 o 
   9  -8   4       28.49      201.70    124.56 o 
  10  -8   4       55.59      123.87    378.35 o 
  11  -8   4     1710.11     1289.30    366.72 o 
  12  -8   4       37.37      265.68    141.39 o 
 -14  -7   4      218.98      282.69    150.00 o 
 -13  -7   4      509.82      518.09    150.00 o 
 -12  -7   4      657.70      606.11    149.39 o 
 -11  -7   4     3028.02     3253.53    257.82 o 
 -10  -7   4        0.75      196.01    176.75 o 
  -9  -7   4      342.28      206.50    133.11 o 
  -8  -7   4    14276.96    15422.67    290.16 o 
  -7  -7   4     6395.41     6986.65    250.53 o 
  -6  -7   4     1439.88     1727.75    158.08 o 
  -5  -7   4     9556.96    10234.85    336.07 o 
  -4  -7   4      246.89      338.77     68.03 o 
  -3  -7   4     3269.69     3623.71    149.03 o 
  -2  -7   4     2165.34     1959.85    134.23 o 
  -1  -7   4     1393.53     1309.08    122.91 o 
   0  -7   4    11374.55    11699.31    264.26 o 
   1  -7   4      490.69      524.10     94.70 o 
   2  -7   4       14.22      233.17     58.93 o 
   3  -7   4       12.05       64.65     68.26 o 
   4  -7   4      977.82     1041.66    136.31 o 
   5  -7   4     3713.73     3916.38    265.90 o 
   6  -7   4      812.32      781.67    191.14 o 
   7  -7   4        1.94      -65.17    100.70 o 
   8  -7   4     3190.64     3360.55    351.14 o 
   9  -7   4       50.45      274.67    107.73 o 
  10  -7   4      779.44      579.35    183.93 o 
  11  -7   4      288.65      404.96    224.65 o 
  12  -7   4      226.72      362.98    164.72 o 
 -14  -6   4      304.82      313.32    130.66 o 
 -13  -6   4     2028.20     2361.19    286.52 o 
 -12  -6   4      670.20      553.34    123.04 o 
 -11  -6   4       81.28       89.28     79.63 o 
 -10  -6   4       62.11      374.97    117.84 o 
  -9  -6   4     1048.75     1171.97    149.29 o 
  -8  -6   4     1927.33     2235.04    184.31 o 
  -7  -6   4     2036.30     2257.20    237.63 o 
  -6  -6   4      606.96      502.88     86.03 o 
  -5  -6   4     7204.07     7562.71    249.03 o 
  -4  -6   4        4.70      -65.91     65.91 o 
  -3  -6   4     3452.51     2754.28    120.96 o 
  -2  -6   4    14056.51    13657.61    290.38 o 
  -1  -6   4     1609.90     1652.01    129.96 o 
   0  -6   4      123.81      273.54     65.52 o 
   1  -6   4    18022.51    17780.28    417.41 o 
   2  -6   4      159.17      243.75     58.47 o 
   3  -6   4     3815.51     2912.18    155.17 o 
   4  -6   4       40.70      206.91     56.53 o 
   5  -6   4      222.95      227.92    121.93 o 
   6  -6   4     3713.77     3948.78    307.18 o 
   7  -6   4      100.35      193.74     93.47 o 
   8  -6   4       17.27      169.81    136.53 o 
   9  -6   4     3682.45     3297.83    317.70 o 
  10  -6   4      571.96      532.06    150.49 o 
  11  -6   4        4.28     -118.24    354.71 o 
  12  -6   4       34.72      425.65    183.93 o 
  13  -6   4      670.91      349.98    331.06 o 
 -14  -5   4       72.60      290.72    141.39 o 
 -13  -5   4      153.68      274.33     96.98 o 
 -12  -5   4     1858.48     1961.81    262.17 o 
 -11  -5   4      528.86      780.59    174.25 o 
 -10  -5   4     1526.13     1267.31    292.10 o 
  -9  -5   4     2828.82     2598.05    225.42 o 
  -8  -5   4     7188.92     7955.96    349.77 o 
  -7  -5   4     5942.55     5506.05    257.49 o 
  -6  -5   4     1816.45     1781.18    155.50 o 
  -5  -5   4     1934.96     2175.94    170.78 o 
  -4  -5   4     1401.93     1594.65    119.02 o 
  -3  -5   4    11384.67    12083.88    268.56 o 
  -2  -5   4     2902.78     2901.09    136.53 o 
  -1  -5   4    13390.15    14432.19    292.03 o 
   0  -5   4     1506.44     1484.21    199.12 o 
   1  -5   4      759.00      687.23    119.93 o 
   2  -5   4     8188.78     7293.47    217.53 o 
   3  -5   4     5318.93     5161.55    201.38 o 
   4  -5   4     7377.16     7046.33    245.17 o 
   5  -5   4     2980.42     2870.95    190.49 o 
   6  -5   4       16.64       69.76    102.39 o 
   7  -5   4     4681.70     5008.11    255.90 o 
   8  -5   4       93.51      301.24    107.97 o 
   9  -5   4      305.72      344.51     83.18 o 
  10  -5   4     3074.67     2488.57    334.42 o 
  11  -5   4      129.16      543.88    212.82 o 
  12  -5   4      157.44       45.14    181.66 o 
  13  -5   4        9.51      115.08    124.57 o 
 -14  -4   4      116.67      300.96    378.35 o 
 -13  -4   4        6.92      274.31    118.05 o 
 -12  -4   4      495.28      594.48    132.45 o 
 -11  -4   4     2049.12     2086.56    369.19 o 
 -10  -4   4        7.94      158.02    146.69 o 
  -9  -4   4        2.83       95.81     84.98 o 
  -8  -4   4       11.08      125.49    105.81 o 
  -7  -4   4     7011.83     7076.14    245.38 o 
  -6  -4   4      178.55      135.52     52.02 o 
  -5  -4   4     9352.02     9006.16    241.02 o 
  -4  -4   4     6453.37     6005.37    197.21 o 
  -3  -4   4     2192.41     2591.79    126.99 o 
  -2  -4   4      245.66      184.86     48.88 o 
  -1  -4   4      136.97       39.19     92.84 o 
   0  -4   4      257.05      104.54     51.20 o 
   1  -4   4     4567.64     4989.50    232.09 o 
   2  -4   4     5528.73     5826.11    208.60 o 
   3  -4   4    13065.71    11912.70    268.46 o 
   4  -4   4     6270.57     5798.67    211.45 o 
   5  -4   4    11447.99    11155.05    305.71 o 
   6  -4   4     6030.54     6468.66    235.59 o 
   7  -4   4      375.85      261.37    102.25 o 
   8  -4   4     5230.33     5224.14    263.45 o 
   9  -4   4       39.27      262.01     94.87 o 
  10  -4   4       34.74      357.66    182.49 o 
  11  -4   4     1108.96      781.98    238.59 o 
  12  -4   4       51.19      200.21    124.57 o 
  13  -4   4       23.92      -50.38    295.59 o 
  14  -4   4       39.40      140.64    152.99 o 
 -14  -3   4       73.52      195.63     90.83 o 
 -13  -3   4      138.78      177.35    133.77 o 
 -12  -3   4     1136.20     1039.91    182.62 o 
 -11  -3   4      263.63       96.05    217.72 o 
 -10  -3   4     2760.01     3447.06    285.53 o 
  -9  -3   4      114.67       12.83    126.29 o 
  -8  -3   4      282.54      475.91     91.30 o 
  -7  -3   4       49.83      176.01    126.29 o 
  -6  -3   4     6561.54     5321.69    279.88 o 
  -5  -3   4      939.62      859.44     95.23 o 
  -4  -3   4     8194.10     6955.05    206.71 o 
  -3  -3   4      144.33      117.21     51.20 o 
  -2  -3   4     9225.26     8009.33    254.60 o 
  -1  -3   4     1577.70     1769.10    162.14 o 
   0  -3   4      814.53     1095.30    170.66 o 
   1  -3   4    14110.11    13357.17    264.39 o 
   2  -3   4     5025.03     4736.93    169.91 o 
   3  -3   4      213.41      322.05     72.76 o 
   4  -3   4    29784.43    28265.86    330.74 o 
   5  -3   4      249.15      142.06     62.62 o 
   6  -3   4      887.36      600.09    102.14 o 
   7  -3   4     2355.93     2149.78    199.13 o 
   8  -3   4      291.38      354.71    150.18 o 
   9  -3   4      716.65      801.28    186.94 o 
  10  -3   4      161.76      305.05     97.33 o 
  11  -3   4       61.06      -33.60    236.47 o 
  12  -3   4     2299.44     1867.64    306.30 o 
  13  -3   4      210.53       78.33    153.71 o 
  14  -3   4      190.07      153.71    200.65 o 
 -14  -2   4      189.05      218.74    165.53 o 
 -13  -2   4      174.04      189.18    177.35 o 
 -12  -2   4     1797.74     1776.55    271.96 o 
 -11  -2   4       11.17       53.03    118.40 o 
 -10  -2   4      412.66      427.29    105.51 o 
  -9  -2   4       10.71      189.18     76.45 o 
  -8  -2   4      315.90      261.92    162.06 o 
  -7  -2   4     3697.39     3673.31    200.64 o 
  -6  -2   4      889.95      770.58    119.30 o 
  -5  -2   4        4.19       40.48     98.98 o 
  -4  -2   4    11884.16    10047.75    245.46 o 
  -3  -2   4      681.45      652.30     96.59 o 
  -2  -2   4     3811.36     3420.20     94.65 o 
  -1  -2   4   122273.77   121461.19   1915.41 o 
   0  -2   4      609.76      594.77    134.15 o 
   1  -2   4      954.30     1354.51    266.23 o 
   2  -2   4    10485.50    10688.14    275.15 o 
   3  -2   4      301.69      336.31     69.99 o 
   4  -2   4    70595.44    69857.10    632.30 o 
   5  -2   4     3272.51     3150.23    137.79 o 
   6  -2   4      308.07      246.77     55.50 o 
   7  -2   4      460.44      598.33    136.53 o 
   8  -2   4     1184.53      814.40    167.24 o 
   9  -2   4      853.37      960.51    148.94 o 
  10  -2   4     2539.52     3033.78    259.40 o 
  11  -2   4     1528.87     1470.94    496.59 o 
  12  -2   4     3970.72     4352.17    508.41 o 
  13  -2   4       98.83       39.41    147.72 o 
  14  -2   4        5.80      233.98    158.19 o 
 -14  -1   4        0.33       70.94    113.51 o 
 -13  -1   4     1026.94      639.35    224.65 o 
 -12  -1   4        1.41      -11.31     86.51 o 
 -11  -1   4       29.98      124.76    100.15 o 
 -10  -1   4       71.08      169.44    106.82 o 
  -9  -1   4      672.49      542.28    109.22 o 
  -8  -1   4       30.93       50.71     75.09 o 
  -7  -1   4     1718.99     1614.21    218.50 o 
  -6  -1   4      381.88      154.34     78.32 o 
  -5  -1   4    15784.96    15028.17    385.18 o 
  -4  -1   4       12.10      -58.71    112.63 o 
  -3  -1   4    24935.17    23605.96    453.95 o 
  -2  -1   4     4507.33     4353.10    182.40 o 
  -1  -1   4       36.53      275.88    130.06 o 
   0  -1   4    82021.13    80323.24    840.26 o 
   1  -1   4       63.94       56.07     58.02 o 
   2  -1   4     2908.62     2938.49    139.94 o 
   3  -1   4      660.56      844.44    130.49 o 
   4  -1   4       62.98      111.96     58.02 o 
   5  -1   4     1985.01     1792.85    145.96 o 
   6  -1   4    19520.03    20602.68    282.71 o 
   7  -1   4     2363.57     2452.08    168.43 o 
   8  -1   4     8263.73     9002.02    315.83 o 
   9  -1   4     1546.16     1770.70    165.57 o 
  10  -1   4        2.96      175.33    100.70 o 
  11  -1   4     4165.71     4840.34    499.91 o 
  12  -1   4     2010.97     2443.13    295.59 o 
  13  -1   4       15.26       55.64    135.61 o 
  14  -1   4      318.98      257.63    158.19 o 
  15  -1   4      474.68      -47.29    201.00 o 
 -13   0   4        5.63      285.16    141.39 o 
 -12   0   4        5.11      326.33    124.57 o 
 -11   0   4      328.96      501.20    121.54 o 
 -10   0   4     2487.84     2280.04    337.65 o 
  -9   0   4        0.62      334.70     84.60 o 
  -8   0   4      501.99      480.62     98.39 o 
  -7   0   4      989.49     1057.56    165.59 o 
  -6   0   4      785.63      613.63    114.09 o 
  -5   0   4    31896.19    34180.50    593.89 o 
  -4   0   4     3880.61     3439.01    163.36 o 
  -3   0   4     1914.22     1876.26    167.10 o 
  -2   0   4    38729.85    42211.73    651.71 o 
  -1   0   4    10827.65    11131.52    496.52 o 
   0   0   4      143.87      154.09     58.02 o 
   1   0   4    54372.40    59091.36    475.82 o 
   2   0   4       53.92      178.43     50.97 o 
   3   0   4    11949.94    12318.24    303.77 o 
   4   0   4     5138.09     5059.67    171.63 o 
   5   0   4     1839.16     1470.81    206.85 o 
   6   0   4     6589.58     6477.63    282.63 o 
   7   0   4     2185.35     1696.01    162.36 o 
   8   0   4      222.63      200.31     70.42 o 
   9   0   4      264.50      201.86    174.07 o 
  10   0   4      135.89      225.36    136.53 o 
  11   0   4     2279.44     2512.89    220.94 o 
  12   0   4     1329.37      671.41    232.31 o 
  13   0   4       18.20      125.51    260.12 o 
  14   0   4      148.29      271.94    150.49 o 
  15   0   4      437.49      790.95    283.76 o 
 -13   1   4     1063.17      556.78    212.82 o 
 -12   1   4       85.07      118.24    201.00 o 
 -11   1   4      323.75      577.43    156.40 o 
 -10   1   4       18.43      186.58    151.10 o 
  -9   1   4     3076.20     3477.06    289.81 o 
  -8   1   4      522.43      354.50    157.06 o 
  -7   1   4      468.19      472.41     74.04 o 
  -6   1   4     6159.59     6667.08    236.60 o 
  -5   1   4     6460.78     6063.66    216.35 o 
  -4   1   4    19883.61    19662.40    399.34 o 
  -3   1   4     2849.11     2501.24    149.30 o 
  -2   1   4     1307.17     1185.70    127.90 o 
  -1   1   4      147.64      188.17     59.48 o 
   0   1   4      356.58      262.47     75.09 o 
   1   1   4       41.24       -1.69     40.13 o 
   2   1   4    11785.23    13042.47    221.64 o 
   3   1   4     6564.23     6844.07    328.17 o 
   4   1   4    17494.37    16292.15    293.26 o 
   5   1   4     8627.31     8554.15    302.16 o 
   6   1   4       49.73      109.79     51.20 o 
   7   1   4     5574.87     5627.79    216.66 o 
   8   1   4     8106.04     8350.45    271.17 o 
   9   1   4        1.76      292.40    119.08 o 
  10   1   4      979.94      747.49    150.18 o 
  11   1   4     4286.91     5122.74    261.12 o 
  12   1   4      517.27      711.38   1998.18 o 
  13   1   4      244.80      201.00    117.05 o 
  14   1   4      166.47      449.29    141.88 o 
  15   1   4       11.34       22.40    152.99 o 
 -13   2   4        3.43      245.93    283.76 o 
 -12   2   4      164.70      203.36    331.06 o 
 -11   2   4       48.45      201.00    117.05 o 
 -10   2   4      153.46      -66.59    114.36 o 
  -9   2   4     1490.12     1128.03    216.09 o 
  -8   2   4     1012.02      698.04    163.10 o 
  -7   2   4      116.95      317.55     80.26 o 
  -6   2   4     5432.33     6184.54    269.02 o 
  -5   2   4     1016.45     1225.27    150.48 o 
  -4   2   4        9.74      249.91     73.39 o 
  -3   2   4     7980.64     9152.03    236.03 o 
  -2   2   4     6701.21     7320.26    242.66 o 
  -1   2   4    25423.84    26716.58    371.74 o 
   0   2   4    83846.89    85010.62    768.12 o 
   1   2   4      462.99      610.29     79.54 o 
   2   2   4      209.32      354.71    100.33 o 
   3   2   4    56377.39    57214.12    490.39 o 
   4   2   4    10334.99     8999.37    291.11 o 
   5   2   4    15292.95    15178.29    296.45 o 
   6   2   4     4903.60     4883.10    194.27 o 
   7   2   4      845.04      736.31    132.17 o 
   8   2   4    17963.48    19095.59    542.69 o 
   9   2   4     1227.13     1007.53    159.69 o 
  10   2   4     1111.38      939.41    182.77 o 
  11   2   4     2368.42     2067.14    208.16 o 
  12   2   4       68.11      -44.43    123.30 o 
  13   2   4      320.69      314.88    152.99 o 
  14   2   4       47.03      258.80    139.65 o 
  15   2   4       24.50      199.13    158.19 o 
  16   2   4      374.44      181.29    248.29 o 
 -12   3   4      111.81      397.27    283.76 o 
 -11   3   4      742.88      693.65    224.65 o 
 -10   3   4        7.92      288.49    212.82 o 
  -9   3   4     3051.65     3323.41    342.54 o 
  -8   3   4        6.47      -14.54    133.11 o 
  -7   3   4     3995.48     4247.55    230.30 o 
  -6   3   4       36.40       -2.15    126.29 o 
  -5   3   4      113.94      296.41     78.14 o 
  -4   3   4    18080.26    19801.90    327.09 o 
  -3   3   4      123.10      157.65    119.46 o 
  -2   3   4     4704.84     5366.05    175.72 o 
  -1   3   4    16721.13    16059.45    286.59 o 
   0   3   4        9.50      108.58     57.31 o 
   1   3   4    27710.19    30609.11    402.00 o 
   2   3   4        6.36      222.68     46.03 o 
   3   3   4    11617.10    11419.91    709.94 o 
   4   3   4     1037.47      718.83    137.22 o 
   5   3   4      123.17       72.94     63.53 o 
   6   3   4    31210.25    31264.76    350.46 o 
   7   3   4      456.31      597.28    115.18 o 
   8   3   4      145.15      264.23    143.95 o 
   9   3   4     1894.43     2374.61    200.40 o 
  10   3   4     1730.12     1592.61    245.75 o 
  11   3   4      461.71      345.99    109.22 o 
  12   3   4     7466.49     8071.23    311.73 o 
  13   3   4        0.29     -212.82    425.65 o 
  14   3   4      980.00      778.96    278.40 o 
  15   3   4       49.02      533.60    187.43 o 
  16   3   4        2.18      254.86    153.71 o 
 -12   4   4        2.97       89.86    201.00 o 
 -11   4   4        5.49      179.32     96.21 o 
 -10   4   4      779.20      673.94    200.65 o 
  -9   4   4     2818.76     3413.89    280.56 o 
  -8   4   4      621.65      578.32    231.55 o 
  -7   4   4       70.18      -37.92    109.22 o 
  -6   4   4     4918.42     5167.09    330.76 o 
  -5   4   4      113.97      163.53     89.32 o 
  -4   4   4      778.74     1210.17    162.63 o 
  -3   4   4     3013.74     3040.96    129.25 o 
  -2   4   4      723.87      645.70    100.54 o 
  -1   4   4      775.66      447.88     81.92 o 
   0   4   4     4366.76     4158.87    153.18 o 
   1   4   4     8845.18     9204.99    283.39 o 
   2   4   4     2697.13     3403.59    142.89 o 
   3   4   4     5158.91     4079.07    246.47 o 
   4   4   4    14883.73    15302.84    317.42 o 
   5   4   4    10486.47    10043.06    294.94 o 
   6   4   4      274.76      102.08    177.48 o 
   7   4   4    96644.51   100655.82   1819.36 o 
   8   4   4      242.47      276.20     79.26 o 
   9   4   4     6576.69     7302.59    268.46 o 
  10   4   4     2928.86     2916.74    300.85 o 
  11   4   4       18.33      193.72    116.05 o 
  12   4   4      470.88      370.55    110.38 o 
  13   4   4      748.21      302.16    603.00 o 
  14   4   4        8.37      539.77    191.75 o 
  15   4   4      313.32      319.24    133.77 o 
  16   4   4      191.03      379.74    177.35 o 
 -12   5   4       66.10      402.00    217.37 o 
 -11   5   4       93.46      177.35    117.05 o 
 -10   5   4       77.40      229.19    100.26 o 
  -9   5   4     1362.75     1296.65    450.23 o 
  -8   5   4     5225.46     5452.25    306.98 o 
  -7   5   4     1388.07     1726.76    197.96 o 
  -6   5   4      976.50      608.58    188.03 o 
  -5   5   4     7396.92     8285.32    354.97 o 
  -4   5   4     1433.31     1242.74    155.28 o 
  -3   5   4    10904.19    11304.14    303.61 o 
  -2   5   4     8062.54     7505.10    227.86 o 
  -1   5   4     6491.12     6303.28    262.81 o 
   0   5   4       96.74      134.00     54.61 o 
   1   5   4     6243.94     5874.66    174.16 o 
   2   5   4    12291.25    12534.03    246.45 o 
   3   5   4    14537.41    13174.18    257.00 o 
   4   5   4     6968.69     6759.53    239.94 o 
   5   5   4     4645.83     3603.59    132.99 o 
   6   5   4     6634.56     6161.12    195.83 o 
   7   5   4        3.50       97.67     81.92 o 
   8   5   4    68214.41    72515.02    848.29 o 
   9   5   4     3377.76     3135.16    296.94 o 
  10   5   4      139.72      174.24     92.97 o 
  11   5   4     4144.05     4040.76    229.42 o 
  12   5   4       74.88      194.19    153.59 o 
  13   5   4     3225.40     3327.50    367.86 o 
  14   5   4       57.98      -86.71    177.35 o 
  15   5   4      117.94      160.07    107.73 o 
  16   5   4      223.34      410.60    181.66 o 
 -11   6   4      122.26      134.00    147.72 o 
 -10   6   4       11.38      162.15    118.24 o 
  -9   6   4      244.52      584.73    246.38 o 
  -8   6   4       24.46      -87.12    158.19 o 
  -7   6   4     2422.49     2184.06    247.25 o 
  -6   6   4     1178.40     1184.13    174.07 o 
  -5   6   4     5133.23     5787.28    247.89 o 
  -4   6   4     1162.86     1137.40    215.03 o 
  -3   6   4      162.32      120.96     76.17 o 
  -2   6   4     3352.92     2674.17    132.74 o 
  -1   6   4     1490.44     1648.30    219.02 o 
   0   6   4     1702.37     1713.51    129.43 o 
   1   6   4    11855.15    13296.86    257.00 o 
   2   6   4       29.55      -32.19     67.32 o 
   3   6   4    30612.89    29001.80    413.57 o 
   4   6   4    40288.04    38510.13  11257.11 o 
   5   6   4     1316.90      775.21    125.10 o 
   6   6   4    10768.52     9847.13    241.30 o 
   7   6   4     8816.08     8954.13    310.76 o 
   8   6   4     2683.22     2997.01    190.53 o 
   9   6   4     8949.95     9608.43    316.18 o 
  10   6   4       27.22      311.00    109.22 o 
  11   6   4       12.38      138.29    107.51 o 
  12   6   4       50.55      142.55    136.53 o 
  13   6   4      245.10      335.00    248.29 o 
  14   6   4      639.16      576.99    196.76 o 
  15   6   4      256.23       97.22    147.72 o 
  16   6   4      147.40      192.13    165.53 o 
 -11   7   4       53.74      438.78    147.72 o 
 -10   7   4        1.08      390.18    117.05 o 
  -9   7   4      583.90      304.03    366.53 o 
  -8   7   4      568.68      513.04    191.75 o 
  -7   7   4      520.13      426.89     94.46 o 
  -6   7   4     2010.36     2024.89    200.83 o 
  -5   7   4       90.17      227.52     88.61 o 
  -4   7   4      435.07      302.82     95.96 o 
  -3   7   4     3627.44     3817.26    212.33 o 
  -2   7   4     1135.94      886.06    145.75 o 
  -1   7   4    19497.13    17952.92    315.40 o 
   0   7   4     1609.72     1775.83    124.23 o 
   1   7   4      475.19      538.28    100.78 o 
   2   7   4    22175.33    20963.19    295.00 o 
   3   7   4     4060.46     3897.89    174.20 o 
   4   7   4    62718.89    62664.64    962.51 o 
   5   7   4    17345.34    16239.07    409.58 o 
   6   7   4     2862.32     2740.69    150.18 o 
   7   7   4     8785.02     8783.85    303.77 o 
   8   7   4      956.17     1044.38    159.29 o 
   9   7   4      986.57      928.89    158.93 o 
  10   7   4       19.81      331.64     81.82 o 
  11   7   4      799.30      684.61    198.30 o 
  12   7   4       24.24       -3.31    102.96 o 
  13   7   4      632.88      736.01    198.57 o 
  14   7   4       41.89       41.07    331.06 o 
  15   7   4      913.08      779.48    225.27 o 
  16   7   4      158.83      165.53    260.12 o 
 -10   8   4       12.63      -68.31    147.72 o 
  -9   8   4      884.96      602.53    208.51 o 
  -8   8   4      205.68       99.57    319.24 o 
  -7   8   4     1516.73     1247.82    249.15 o 
  -6   8   4     5309.31     5217.80    296.78 o 
  -5   8   4     1829.76     1943.51    192.42 o 
  -4   8   4       17.24      295.06     81.92 o 
  -3   8   4    11319.59    11167.36    297.74 o 
  -2   8   4     1931.01     2161.36    153.59 o 
  -1   8   4     1853.81     1952.91    141.53 o 
   0   8   4        4.65      269.60     65.47 o 
   1   8   4     4379.97     4552.70    168.26 o 
   2   8   4     8778.25     9607.97    250.66 o 
   3   8   4    25612.70    26196.09    362.85 o 
   4   8   4     3160.65     3010.11    135.59 o 
   5   8   4     1352.43     1367.82    161.09 o 
   6   8   4      597.08      425.90     91.16 o 
   7   8   4      866.10      783.98    112.10 o 
   8   8   4      367.67      560.57    118.67 o 
   9   8   4       57.05       35.47    153.59 o 
  10   8   4       56.56       59.12     87.18 o 
  11   8   4      838.05      475.40    163.12 o 
  12   8   4      134.18      146.28     70.46 o 
  13   8   4     5192.69     5719.60    501.63 o 
  14   8   4      439.49      484.76    295.59 o 
  15   8   4        0.54       30.22    139.65 o 
  16   8   4      232.43        6.76    449.29 o 
 -10   9   4       17.87     -106.41    167.21 o 
  -9   9   4      147.26      151.62    189.18 o 
  -8   9   4        1.34      277.54    128.82 o 
  -7   9   4       53.96      293.22    164.72 o 
  -6   9   4     1454.77     1328.53    258.77 o 
  -5   9   4     6797.12     6914.07    303.52 o 
  -4   9   4      295.99      245.37     78.14 o 
  -3   9   4      221.74      245.93     97.33 o 
  -2   9   4     1439.21     1291.68    178.32 o 
  -1   9   4      452.07      425.35     90.00 o 
   0   9   4      551.87      522.46     87.04 o 
   1   9   4     1432.44     1639.31    155.10 o 
   2   9   4       74.09      -64.47     64.47 o 
   3   9   4     8893.68     9058.76    303.61 o 
   4   9   4      940.55      890.07    115.89 o 
   5   9   4      178.10      168.37     51.86 o 
   6   9   4       13.55      147.72     71.68 o 
   7   9   4    17746.41    17788.86    476.24 o 
   8   9   4     5105.25     5479.32    268.02 o 
   9   9   4        7.48      309.90    102.39 o 
  10   9   4     3431.41     3786.23    212.64 o 
  11   9   4       29.73      150.75    120.31 o 
  12   9   4       85.04      157.20    102.39 o 
  13   9   4      520.03      547.43    164.72 o 
  14   9   4       19.12     -220.02    437.47 o 
  15   9   4       23.86      391.49    147.72 o 
  16   9   4      184.83      599.41    174.35 o 
  -9  10   4       23.80     -141.88    150.49 o 
  -8  10   4       13.35      178.43    248.29 o 
  -7  10   4     2583.85     2810.39    351.14 o 
  -6  10   4     1056.88     1033.89    496.59 o 
  -5  10   4      103.02      192.55    113.51 o 
  -4  10   4     2786.13     3009.47    250.76 o 
  -3  10   4     1475.40     1341.59    173.62 o 
  -2  10   4        1.48      103.14    139.94 o 
  -1  10   4     1233.68     1426.42    158.70 o 
   0  10   4     1340.63     1432.94    185.47 o 
   1  10   4     3718.27     3877.17    202.26 o 
   2  10   4      735.10      537.51     92.22 o 
   3  10   4      126.60       -8.02    102.39 o 
   4  10   4     5002.46     5548.95    256.02 o 
   5  10   4    10319.75    10165.88    331.08 o 
   6  10   4      415.29      227.79    105.81 o 
   7  10   4        3.59      165.87     95.57 o 
   8  10   4      585.57      453.52     96.44 o 
   9  10   4      451.05      315.22     98.98 o 
  10  10   4     1246.60     1058.23    150.18 o 
  11  10   4      750.91      683.59    118.21 o 
  12  10   4      447.32      386.45    120.25 o 
  13  10   4       42.38      266.34    331.06 o 
  14  10   4        6.00     -147.72    147.72 o 
  15  10   4      150.55      141.88    212.82 o 
  16  10   4        8.94       47.29    150.49 o 
  -9  11   4       15.63      -65.38    165.53 o 
  -8  11   4     2163.38     1347.88    472.94 o 
  -7  11   4        6.96      120.86    236.47 o 
  -6  11   4      880.20     1478.86    266.52 o 
  -5  11   4     7569.40     8243.23    543.24 o 
  -4  11   4     1424.40     1780.61    366.35 o 
  -3  11   4       76.06      224.94     95.57 o 
  -2  11   4     7147.99     7611.42    354.97 o 
  -1  11   4      221.97      318.75     69.44 o 
   0  11   4    11338.22    12072.10    306.44 o 
   1  11   4      932.55      985.27    168.68 o 
   2  11   4     3614.37     3754.50    240.24 o 
   3  11   4      817.11      627.28    130.86 o 
   4  11   4      136.35      264.65     83.90 o 
   5  11   4     7001.73     7382.91    265.04 o 
   6  11   4      786.30      750.96    128.75 o 
   7  11   4      194.99      182.13     98.98 o 
   8  11   4     1103.81     1161.01    157.01 o 
   9  11   4      870.77      720.27    130.45 o 
  10  11   4      296.54      339.34     97.68 o 
  11  11   4     4502.44     4625.44    300.72 o 
  12  11   4       78.20      347.54    124.31 o 
  13  11   4     1196.20      956.33    238.59 o 
  14  11   4       37.15      165.53    189.18 o 
  15  11   4       98.61      189.18    236.47 o 
  16  11   4     2411.84     2343.26    400.26 o 
  -8  12   4       74.02      155.39    212.82 o 
  -7  12   4      904.21      970.77    192.42 o 
  -6  12   4     1780.99     1896.41    318.10 o 
  -5  12   4      376.54      716.17    227.01 o 
  -4  12   4     2295.78     2345.45    307.41 o 
  -3  12   4     2227.51     2593.11    756.71 o 
  -2  12   4      424.43      333.33    245.78 o 
  -1  12   4       49.62       52.41    133.11 o 
   0  12   4       54.15      120.68    152.89 o 
   1  12   4     7564.52     8036.85    444.85 o 
   2  12   4      116.19      221.82     69.44 o 
   3  12   4     4606.34     4356.55    298.77 o 
   4  12   4     9368.65    10047.96    281.35 o 
   5  12   4    12223.83    13775.85    330.06 o 
   6  12   4     7354.68     7315.00    286.60 o 
   7  12   4     1186.67     1227.69    174.64 o 
   8  12   4       52.03      119.92    136.53 o 
   9  12   4     2325.93     2139.21    224.38 o 
  10  12   4      203.92      222.89     83.90 o 
  11  12   4      315.54      308.10     85.69 o 
  12  12   4     1276.92      774.52    170.29 o 
  13  12   4      397.82      273.25    147.72 o 
  14  12   4      286.54      250.38    153.71 o 
  15  12   4      463.30      383.92    135.61 o 
  16  12   4        8.76      131.60    236.47 o 
  -7  13   4      277.31      369.64    152.99 o 
  -6  13   4      521.83      358.88    135.61 o 
  -5  13   4      842.41      448.27    191.75 o 
  -4  13   4     2052.19     2038.51    354.71 o 
  -3  13   4     1445.50     1783.50    258.77 o 
  -2  13   4      150.97      230.56    130.66 o 
  -1  13   4      429.89      467.31     99.46 o 
   0  13   4        3.76      133.37    174.79 o 
   1  13   4       61.62      112.98    104.90 o 
   2  13   4      840.44      914.76    144.63 o 
   3  13   4      135.67      172.52     69.44 o 
   4  13   4     2670.25     2748.27    228.73 o 
   5  13   4      418.05      319.65     91.74 o 
   6  13   4      115.23      294.49     81.48 o 
   7  13   4     8102.29     8405.22    244.77 o 
   8  13   4     2177.93     2260.89    219.53 o 
   9  13   4      138.76      126.25    202.48 o 
  10  13   4      558.32      515.34    128.29 o 
  11  13   4      520.67      363.92    110.20 o 
  12  13   4     3443.53     4384.05    342.47 o 
  13  13   4       24.75      189.18    117.05 o 
  14  13   4        6.12      123.49    236.47 o 
  16  13   4       58.35      338.94    105.75 o 
  -6  14   4      362.61      253.16    141.39 o 
  -5  14   4     1199.91      737.79    236.11 o 
  -4  14   4     2313.79     2189.41    373.72 o 
  -3  14   4      313.61      411.74    141.39 o 
  -2  14   4      344.13      379.74    177.35 o 
  -1  14   4      305.84      118.24    117.05 o 
   0  14   4      166.65      216.64    171.88 o 
   1  14   4        6.57      182.33    112.35 o 
   2  14   4      136.46       41.75     71.68 o 
   3  14   4     1785.95     2110.48    273.05 o 
   4  14   4       24.57      213.90    105.65 o 
   5  14   4     2693.64     3005.32    211.62 o 
   6  14   4     1574.31     1689.64    196.22 o 
   7  14   4        2.28       65.38    157.01 o 
   8  14   4      275.99      396.90     95.23 o 
   9  14   4       41.33      238.80     83.12 o 
  10  14   4      161.24      208.30     90.70 o 
  11  14   4      118.27       55.84    138.88 o 
  12  14   4     1069.41     1149.19    242.02 o 
  13  14   4      304.52      344.97    141.39 o 
  14  14   4      767.33      460.04    181.66 o 
  15  14   4       34.39      328.43    139.65 o 
  16  14   4       32.98      400.87    174.97 o 
  -5  15   4     1407.54      849.75    158.19 o 
  -4  15   4      151.35      245.93    366.53 o 
  -3  15   4        4.35      350.27    130.66 o 
  -2  15   4      435.63      465.06    236.47 o 
  -1  15   4      167.18      132.42    164.72 o 
   0  15   4      705.75      354.71    295.59 o 
   1  15   4        9.80       91.63    224.65 o 
   2  15   4      803.08      553.34    131.54 o 
   3  15   4     1945.98     2288.69    296.60 o 
   4  15   4      709.04      531.85    131.03 o 
   5  15   4      444.40      413.34    225.62 o 
   6  15   4     1616.62     1251.66    196.80 o 
   7  15   4      378.57      496.59    121.00 o 
   8  15   4      125.32      313.86     88.63 o 
   9  15   4      811.64      539.78    120.25 o 
  10  15   4      710.48      537.54    148.99 o 
  11  15   4     2485.36     2880.22    333.17 o 
  12  15   4     1491.38     1784.46    292.26 o 
  13  15   4      477.62      506.33    141.39 o 
  14  15   4      850.20      812.97    354.71 o 
  15  15   4        0.46       67.21    158.19 o 
  -4  16   4        4.32      342.88    167.21 o 
  -3  16   4       48.85      182.95    212.82 o 
  -2  16   4       47.28      -15.76    141.88 o 
  -1  16   4       16.34       59.12    283.76 o 
   0  16   4      665.31      769.44    215.45 o 
   1  16   4      819.19      922.24    386.47 o 
   2  16   4        8.94      303.77    107.73 o 
   3  16   4        6.99      -40.73    121.07 o 
   4  16   4       60.52      169.70     83.18 o 
   5  16   4      455.90      404.31    105.49 o 
   6  16   4     4727.29     4605.58    304.06 o 
   7  16   4     2468.31     2604.01    249.26 o 
   8  16   4       66.99       79.47    109.46 o 
   9  16   4     1390.30     1502.95    205.17 o 
  10  16   4      846.27      544.15    331.06 o 
  11  16   4      380.92      358.65    139.65 o 
  12  16   4       25.70      -65.38    366.53 o 
  13  16   4       56.90      107.03    153.71 o 
  14  16   4        6.42      -33.60    236.47 o 
  15  16   4       37.23      408.17    224.65 o 
  -3  17   4      243.46      457.89    271.94 o 
  -2  17   4      416.90      490.68    198.57 o 
  -1  17   4     1117.28     1123.24    349.96 o 
   0  17   4      384.13      258.87    260.12 o 
   1  17   4      665.40      450.94    117.05 o 
   2  17   4     2425.38     2197.37    309.00 o 
   3  17   4       13.88      465.24    189.18 o 
   4  17   4      760.67      733.06    217.37 o 
   5  17   4      437.68      307.41    141.88 o 
   6  17   4     2938.74     3611.55    363.32 o 
   7  17   4       12.26      339.24    155.32 o 
   8  17   4     1288.36     1780.98    307.41 o 
   9  17   4        2.59       -1.39    177.35 o 
  10  17   4      208.45      348.40    124.57 o 
  11  17   4        1.95      -23.65    354.71 o 
  12  17   4     1068.29     1543.97    299.59 o 
  13  17   4      440.41      447.04    174.97 o 
  14  17   4        1.15      264.85    157.40 o 
  -2  18   4      120.88      201.62    158.19 o 
  -1  18   4      234.08      370.47    130.06 o 
   0  18   4       14.17      118.24    236.47 o 
   1  18   4        7.55      202.48    130.66 o 
   2  18   4      363.29      305.05    164.72 o 
   3  18   4      921.97      887.70    257.65 o 
   4  18   4     1271.80     1792.88    354.71 o 
   5  18   4     5601.00     7767.97    442.87 o 
   6  18   4      703.92      650.29    183.93 o 
   7  18   4       83.11       79.81    130.66 o 
   8  18   4      429.88      683.61    224.65 o 
   9  18   4      703.85      472.94    212.82 o 
  10  18   4      234.55      552.48    164.25 o 
  11  18   4      430.30      307.41    107.73 o 
  12  18   4       23.56        2.78    135.61 o 
  13  18   4      312.46      -91.96    147.72 o 
  14  18   4        1.38      531.50    174.97 o 
  -1  19   4      128.67      338.63    208.51 o 
   0  19   4     1070.49      582.46    158.19 o 
   1  19   4       17.98      341.81    177.35 o 
   2  19   4       39.01       72.42    130.66 o 
   3  19   4      198.34      390.18    121.66 o 
   4  19   4     1998.16     2172.49    295.44 o 
   5  19   4      327.63      231.74    145.74 o 
   6  19   4       23.99      260.12    118.24 o 
   7  19   4     2918.20     2904.70    373.72 o 
   8  19   4      486.07      351.55    124.57 o 
   9  19   4       25.10       75.37    130.66 o 
  10  19   4      121.05      428.43    124.56 o 
  11  19   4      280.11      307.41    167.21 o 
  12  19   4       82.93      297.95    124.57 o 
  13  19   4      120.80      429.03    174.97 o 
   1  20   4      692.37      696.51    174.98 o 
   2  20   4      786.66      791.89    236.47 o 
   3  20   4     1448.28     1091.89    319.24 o 
   4  20   4     2796.90     2777.73    981.35 o 
   5  20   4       25.88      131.93    189.18 o 
   6  20   4     1280.72      940.87    266.52 o 
   7  20   4     1454.81     1513.41    356.88 o 
   8  20   4      231.72      307.41    133.77 o 
   9  20   4      151.63      236.47    148.05 o 
  10  20   4       42.12       35.47    133.77 o 
  11  20   4      695.35      425.65    174.97 o 
  12  20   4       20.43      -21.39    174.97 o 
   3  21   4      837.55      508.93    179.02 o 
   4  21   4      177.42      224.65    133.77 o 
   5  21   4      540.28      489.83    170.26 o 
   6  21   4      635.42      456.68    201.00 o 
   7  21   4       85.16      201.00    183.93 o 
   8  21   4      128.60      638.47    260.12 o 
   9  21   4      352.00      422.27    113.51 o 
  10  21   4       86.60      215.98    124.57 o 
  -5 -21   5       28.18      996.99   5911.76 o 
  -4 -21   5     1513.51     2057.29    543.88 o 
  -8 -20   5     2308.54     2948.06    638.47 o 
  -7 -20   5       21.45      200.49    260.12 o 
  -6 -20   5      571.90      685.76    217.37 o 
  -5 -20   5      511.07      598.78    232.31 o 
  -4 -20   5      385.94      306.23    164.72 o 
  -3 -20   5      888.28      579.35    234.09 o 
  -2 -20   5      295.25      390.18    167.21 o 
  -1 -20   5      231.26      342.88    145.74 o 
   0 -20   5      338.89      320.92    170.26 o 
 -10 -19   5     1003.81      605.36    164.72 o 
  -9 -19   5      360.24      714.30    238.59 o 
  -8 -19   5       60.14      323.49    185.49 o 
  -7 -19   5     4837.68     5428.86    454.15 o 
  -6 -19   5      710.41      658.18    316.72 o 
  -5 -19   5      207.88      412.13    174.97 o 
  -4 -19   5      426.25      612.85    192.42 o 
  -3 -19   5       49.05      439.84    236.47 o 
  -2 -19   5      332.76      479.70    170.26 o 
  -1 -19   5       97.68      260.12    248.29 o 
   0 -19   5       40.87      510.10    170.26 o 
   1 -19   5      177.50      334.44    161.11 o 
   2 -19   5      251.67       46.17    224.65 o 
 -11 -18   5      543.29      529.24    174.97 o 
 -10 -18   5      112.53      141.88    212.82 o 
  -9 -18   5      435.22      344.75    158.19 o 
  -8 -18   5      246.72      396.86    191.75 o 
  -7 -18   5       17.18        7.39    224.65 o 
  -6 -18   5      161.03      353.31    141.39 o 
  -5 -18   5      132.26      285.34    124.57 o 
  -4 -18   5       27.67      437.47    150.49 o 
  -3 -18   5      259.02      508.41    200.65 o 
  -2 -18   5      211.11       73.90    107.64 o 
  -1 -18   5       12.04      285.24    130.66 o 
   0 -18   5       88.05      364.16    157.40 o 
   1 -18   5        6.38      385.11    170.26 o 
   2 -18   5       30.90      157.25    271.94 o 
   3 -18   5      932.36      541.91    192.42 o 
 -12 -17   5      203.04      192.72    342.88 o 
 -11 -17   5      218.09      302.68    124.57 o 
 -10 -17   5      454.71      493.97    244.62 o 
  -9 -17   5      462.37      142.91    133.79 o 
  -8 -17   5     3311.38     3797.01    304.92 o 
  -7 -17   5      712.86      730.56    157.47 o 
  -6 -17   5      277.95      188.91    178.42 o 
  -5 -17   5      459.61      313.51     90.62 o 
  -4 -17   5      855.64      760.20    181.66 o 
  -3 -17   5      969.58      748.19    204.54 o 
  -2 -17   5       12.66       21.02    139.65 o 
  -1 -17   5       33.16     -158.19    158.19 o 
   0 -17   5       60.90      307.41    157.40 o 
   1 -17   5        9.06     -165.53    181.66 o 
   2 -17   5     1077.24      562.07    215.45 o 
   3 -17   5       45.80      508.41    183.93 o 
   4 -17   5      186.24      178.54    248.29 o 
   5 -17   5      212.23      435.50    295.59 o 
 -12 -16   5      783.07      633.74    204.54 o 
 -11 -16   5      494.58     1014.04    182.49 o 
 -10 -16   5        2.96      199.26    136.15 o 
  -9 -16   5       34.41       -8.41    101.66 o 
  -8 -16   5       40.77       60.23     96.11 o 
  -7 -16   5      681.05      449.29    121.00 o 
  -6 -16   5      134.97      152.39    105.39 o 
  -5 -16   5      271.52      338.74    124.43 o 
  -4 -16   5     1869.75     2084.49    207.06 o 
  -3 -16   5      340.79      336.14     79.63 o 
  -2 -16   5      131.91       43.66    189.18 o 
  -1 -16   5     1128.81     1269.39    261.32 o 
   0 -16   5        3.29      389.16    292.26 o 
   1 -16   5     3402.81     3590.91    601.94 o 
   2 -16   5      252.75      617.45    221.58 o 
   3 -16   5       96.76       92.77    107.73 o 
   4 -16   5     2962.17     3830.82    476.33 o 
   5 -16   5       72.52      159.62    164.72 o 
   6 -16   5       25.83      190.30    161.11 o 
 -13 -15   5      877.51      305.89    626.65 o 
 -12 -15   5        1.49      378.35    165.53 o 
 -11 -15   5       50.36      101.17    103.08 o 
 -10 -15   5      375.94      468.89    135.16 o 
  -9 -15   5       77.24      392.90    137.20 o 
  -8 -15   5      723.63      735.52    142.46 o 
  -7 -15   5       60.46      159.40    131.69 o 
  -6 -15   5      314.03       24.96    110.35 o 
  -5 -15   5     7586.76     7038.69    276.34 o 
  -4 -15   5     4143.81     3860.70    416.56 o 
  -3 -15   5       42.34      113.26     88.01 o 
  -2 -15   5     2269.70     2276.12    231.83 o 
  -1 -15   5       33.55     -110.22    110.22 o 
   0 -15   5      210.80      217.55    153.71 o 
   1 -15   5      134.27      299.53    124.57 o 
   2 -15   5     2149.58     1692.16    461.12 o 
   3 -15   5     1373.21      752.55    177.35 o 
   4 -15   5      486.19      471.91    236.47 o 
   5 -15   5     2475.82     2814.14    409.41 o 
   6 -15   5      474.65      610.52    181.66 o 
   7 -15   5      112.27      391.42    260.12 o 
 -13 -14   5      151.94      212.82    145.74 o 
 -12 -14   5      995.76     1034.21    278.40 o 
 -11 -14   5      420.60      434.51    121.00 o 
 -10 -14   5       95.23      314.23    114.07 o 
  -9 -14   5     1184.16      698.63    153.52 o 
  -8 -14   5       16.35      135.83     83.54 o 
  -7 -14   5      536.19      187.32    195.52 o 
  -6 -14   5     2436.11     2428.09    192.23 o 
  -5 -14   5       87.55      375.33     98.03 o 
  -4 -14   5      121.81      125.04     93.61 o 
  -3 -14   5     3962.26     3922.98    311.63 o 
  -2 -14   5       94.82      228.25     99.54 o 
  -1 -14   5     2945.42     2375.34    270.60 o 
   0 -14   5    32790.97    33109.51    990.77 o 
   1 -14   5     4960.21     4303.70    367.86 o 
   2 -14   5     1154.77     1788.16    555.71 o 
   3 -14   5     1762.57     1616.67    456.56 o 
   4 -14   5     2195.63     2336.50    334.42 o 
   5 -14   5     3017.28     3722.48    614.82 o 
   6 -14   5       63.28      335.44    203.82 o 
   7 -14   5      230.38      342.88    117.05 o 
   8 -14   5       23.37     -131.75    283.76 o 
 -13 -13   5       47.67      429.43    260.12 o 
 -12 -13   5     1154.99      749.92    187.25 o 
 -11 -13   5       20.84      102.47    159.78 o 
 -10 -13   5     1322.12      990.89    179.53 o 
  -9 -13   5       93.53      374.39    177.42 o 
  -8 -13   5       11.24      110.78     95.96 o 
  -7 -13   5    11615.16    13073.48    612.32 o 
  -6 -13   5      532.81      222.56    135.61 o 
  -5 -13   5     1716.75     1536.46    194.72 o 
  -4 -13   5     6071.78     5702.46    221.86 o 
  -3 -13   5     1818.59     1872.84    192.38 o 
  -2 -13   5       77.01       82.83     85.31 o 
  -1 -13   5      268.23      173.86     92.16 o 
   0 -13   5      745.52      783.09    133.47 o 
   1 -13   5    15511.83    14396.78    536.08 o 
   2 -13   5     1788.25     1143.77    198.73 o 
   3 -13   5     2018.58     1925.45    316.38 o 
   4 -13   5     3962.39     3991.53    426.14 o 
   5 -13   5      616.48      550.88    141.39 o 
   6 -13   5       82.10      376.30    179.02 o 
   7 -13   5      203.99      -64.49    181.66 o 
   8 -13   5       31.20       88.96    174.97 o 
 -14 -12   5       38.29      243.75    224.65 o 
 -13 -12   5        9.44      404.06    236.47 o 
 -12 -12   5      734.46      396.15     96.48 o 
 -11 -12   5      158.59      124.47    132.30 o 
 -10 -12   5      219.52      182.15    115.39 o 
  -9 -12   5      729.96      716.54    139.56 o 
  -8 -12   5      170.70      347.45    118.76 o 
  -7 -12   5      888.93      717.86    137.00 o 
  -6 -12   5      497.15      642.86    117.24 o 
  -5 -12   5     3950.88     4242.68    200.30 o 
  -4 -12   5    15233.62    15915.43    278.62 o 
  -3 -12   5        9.22       90.96     85.25 o 
  -2 -12   5      368.74      541.83    101.93 o 
  -1 -12   5    13140.70    14151.59    276.91 o 
   0 -12   5      340.01      250.03    174.07 o 
   1 -12   5     6359.87     6915.19    245.26 o 
   2 -12   5      513.29      671.08    133.11 o 
   3 -12   5       34.31      243.12    132.20 o 
   4 -12   5      551.98      479.39    181.66 o 
   5 -12   5       65.50      400.97    166.92 o 
   6 -12   5      678.47     -189.18    260.12 o 
   7 -12   5     2527.07     2453.62    591.18 o 
   8 -12   5       96.65      331.06    181.66 o 
   9 -12   5       13.37      247.73    174.97 o 
 -14 -11   5        1.58       63.06    126.90 o 
 -13 -11   5      191.38      304.63    135.61 o 
 -12 -11   5       20.09       -9.25    114.87 o 
 -11 -11   5      735.31      354.08     81.38 o 
 -10 -11   5      158.61      109.78    159.64 o 
  -9 -11   5       26.52      212.82    105.90 o 
  -8 -11   5     2847.95     3449.47    342.88 o 
  -7 -11   5     1085.88      834.46    152.14 o 
  -6 -11   5     1451.78     1252.05    169.71 o 
  -5 -11   5    12835.79    13592.29    248.27 o 
  -4 -11   5     3455.76     2990.19    194.74 o 
  -3 -11   5      983.90      624.96    102.74 o 
  -2 -11   5     2956.00     3245.97    194.74 o 
  -1 -11   5      363.21      256.79    123.84 o 
   0 -11   5     5316.22     5355.34    243.54 o 
   1 -11   5      313.57      253.82    146.40 o 
   2 -11   5       33.76      268.00     73.42 o 
   3 -11   5      606.71      682.08    119.30 o 
   4 -11   5        2.38      227.87     87.67 o 
   5 -11   5      857.74      816.56    265.97 o 
   6 -11   5        3.47     -157.40    157.40 o 
   7 -11   5      572.74      510.10    170.26 o 
   8 -11   5     1027.10      827.65    425.65 o 
   9 -11   5       79.01      155.39    319.24 o 
  10 -11   5       38.61       13.01    145.74 o 
 -14 -10   5       60.92     -130.41    130.41 o 
 -13 -10   5     1263.54     1662.99    325.49 o 
 -12 -10   5      182.52      199.08     92.86 o 
 -11 -10   5      672.35      439.31    148.14 o 
 -10 -10   5      398.80      283.76    100.33 o 
  -9 -10   5       28.63      166.97     85.76 o 
  -8 -10   5       16.01      256.38     72.78 o 
  -7 -10   5      108.44      198.37     75.09 o 
  -6 -10   5     1616.84     1293.27    185.81 o 
  -5 -10   5     2119.35     2212.41    189.82 o 
  -4 -10   5      159.50      179.02     75.57 o 
  -3 -10   5       20.14      123.47     66.05 o 
  -2 -10   5      187.40      242.11     87.04 o 
  -1 -10   5     1444.34     1275.51    198.38 o 
   0 -10   5      165.66      185.00    177.35 o 
   1 -10   5    13525.04    14532.91    337.38 o 
   2 -10   5     5337.56     5975.76    270.44 o 
   3 -10   5     3978.04     4255.56    228.51 o 
   4 -10   5        2.58       72.90    115.48 o 
   5 -10   5       32.99       51.81     99.36 o 
   6 -10   5        1.24       67.56    271.94 o 
   7 -10   5       46.29      371.90    181.66 o 
   8 -10   5      193.45      164.22    130.06 o 
   9 -10   5       69.69      158.25    100.26 o 
  10 -10   5      143.75       22.26    135.61 o 
  11 -10   5       64.55      313.63    142.98 o 
 -14  -9   5       12.79     -128.82    128.82 o 
 -13  -9   5      672.89      298.16    295.59 o 
 -12  -9   5      241.62      345.11     77.58 o 
 -11  -9   5      617.80      462.22     98.03 o 
 -10  -9   5      490.77      394.12    105.39 o 
  -9  -9   5    10517.33    12394.02    406.88 o 
  -8  -9   5      270.57      222.40    177.48 o 
  -7  -9   5        4.58      107.30    167.24 o 
  -6  -9   5       89.53      209.58    139.00 o 
  -5  -9   5     1944.11     2179.91    182.03 o 
  -4  -9   5       44.61      184.74     88.13 o 
  -3  -9   5     8319.73     8478.92    303.77 o 
  -2  -9   5     2243.75     2408.43    176.78 o 
  -1  -9   5      749.29      500.89    112.88 o 
   0  -9   5      128.77      250.48     73.42 o 
   1  -9   5      708.06      622.91    120.39 o 
   2  -9   5     1245.67     1105.24    186.40 o 
   3  -9   5     2191.21     2320.12    241.82 o 
   4  -9   5      630.58      639.98    118.13 o 
   5  -9   5     1319.30     1363.52    178.64 o 
   6  -9   5        8.03      376.53    113.25 o 
   7  -9   5      583.08      938.72    266.52 o 
   8  -9   5      888.39      805.54    366.53 o 
   9  -9   5      472.44      359.72    180.18 o 
  10  -9   5      447.31      295.59    133.77 o 
  11  -9   5       71.68      266.03    164.72 o 
 -14  -8   5       85.52      128.37    161.11 o 
 -13  -8   5      206.29      153.19    106.48 o 
 -12  -8   5     1547.37     1562.26    244.99 o 
 -11  -8   5       78.50       79.35    232.11 o 
 -10  -8   5       67.94       55.77     87.11 o 
  -9  -8   5      460.20      529.69    142.69 o 
  -8  -8   5     3885.83     3636.83    207.81 o 
  -7  -8   5       56.14      136.62     63.33 o 
  -6  -8   5     2004.77     1740.23    249.95 o 
  -5  -8   5     2045.70     2228.38    144.69 o 
  -4  -8   5     1777.14     1820.33    151.80 o 
  -3  -8   5    14536.33    14591.25    376.14 o 
  -2  -8   5      670.22      497.38     97.87 o 
  -1  -8   5        5.15       84.36     65.52 o 
   0  -8   5     3690.84     4020.81    178.31 o 
   1  -8   5       72.08        3.12    102.39 o 
   2  -8   5     1129.97      831.92    153.49 o 
   3  -8   5    12431.71    11646.06    338.69 o 
   4  -8   5     2723.74     2833.74    230.97 o 
   5  -8   5       28.05      229.19     76.17 o 
   6  -8   5      115.90       98.94     82.60 o 
   7  -8   5     1187.51     1529.84    427.47 o 
   8  -8   5     2869.31     3057.59    323.18 o 
   9  -8   5      171.31      174.99    118.05 o 
  10  -8   5        2.65     -131.75    170.26 o 
  11  -8   5        2.67      121.02    124.56 o 
  12  -8   5        0.24      218.74    121.66 o 
 -14  -7   5      187.64      236.47    165.53 o 
 -13  -7   5      131.61      225.34     97.38 o 
 -12  -7   5     3428.17     4350.74    270.32 o 
 -11  -7   5      240.45      212.05     87.59 o 
 -10  -7   5      796.98      969.86    158.88 o 
  -9  -7   5      161.78      236.47     98.98 o 
  -8  -7   5       22.61      174.04     65.48 o 
  -7  -7   5     5575.36     5928.83    243.88 o 
  -6  -7   5      786.59      879.39    126.78 o 
  -5  -7   5     4162.01     3884.15    196.18 o 
  -4  -7   5     7421.54     7416.89    250.92 o 
  -3  -7   5    11816.19    11634.44    302.99 o 
  -2  -7   5    11553.20    11865.04    261.75 o 
  -1  -7   5      537.39      596.20     95.57 o 
   0  -7   5       15.01      135.58     75.17 o 
   1  -7   5     3924.24     4603.65    181.16 o 
   2  -7   5      120.39      122.16     69.42 o 
   3  -7   5     4032.20     4675.90    221.06 o 
   4  -7   5    16971.65    16616.37    428.26 o 
   5  -7   5      193.14      357.03    113.31 o 
   6  -7   5      389.50      332.41    112.25 o 
   7  -7   5     3285.02     2963.48    197.67 o 
   8  -7   5      708.48      886.76    267.54 o 
   9  -7   5    13331.08    14106.18    993.18 o 
  10  -7   5      188.04       72.12    164.72 o 
  11  -7   5      243.76     -110.96    283.76 o 
  12  -7   5      350.06      345.99    158.19 o 
 -14  -6   5       12.61      102.47    105.75 o 
 -13  -6   5      906.67     1187.26    236.39 o 
 -12  -6   5     4645.29     5395.81    327.84 o 
 -11  -6   5      106.90      205.73     97.33 o 
 -10  -6   5     1484.66     1499.61    239.33 o 
  -9  -6   5     2071.99     2432.93    198.90 o 
  -8  -6   5     1512.10     1520.66    159.92 o 
  -7  -6   5     4731.38     4433.23    304.44 o 
  -6  -6   5     7772.79     7760.89    238.71 o 
  -5  -6   5     4702.77     4905.70    186.62 o 
  -4  -6   5    33057.28    34203.39    365.30 o 
  -3  -6   5      550.87      488.03    185.95 o 
  -2  -6   5      427.90      273.34     81.51 o 
  -1  -6   5    39341.96    40279.30    402.82 o 
   0  -6   5      903.27      893.44    158.93 o 
   1  -6   5      195.88       64.87     49.39 o 
   2  -6   5      155.68      310.93     83.90 o 
   3  -6   5      788.11      674.93    109.21 o 
   4  -6   5     2944.40     2558.69    181.83 o 
   5  -6   5       57.32       70.94     82.76 o 
   6  -6   5       21.57      179.87    118.73 o 
   7  -6   5       91.23      307.86     86.55 o 
   8  -6   5       28.12      322.83    111.35 o 
   9  -6   5      599.77      685.76    187.43 o 
  10  -6   5      157.38      178.14    124.57 o 
  11  -6   5      221.34      474.83    204.54 o 
  12  -6   5     1081.69      838.40    275.52 o 
  13  -6   5       54.77      208.09    157.40 o 
 -14  -5   5       97.79     -128.75    402.00 o 
 -13  -5   5     1979.33     2174.72    508.41 o 
 -12  -5   5      188.23      183.95    140.57 o 
 -11  -5   5     7429.92     7945.04    388.37 o 
 -10  -5   5      264.80      307.41     79.63 o 
  -9  -5   5        4.48       49.09     81.92 o 
  -8  -5   5    12552.45    13707.01    402.75 o 
  -7  -5   5     3099.56     2862.48    198.35 o 
  -6  -5   5     1035.69      993.45    136.06 o 
  -5  -5   5    16220.84    16166.07   6084.26 o 
  -4  -5   5     4260.76     4885.29    161.57 o 
  -3  -5   5    15783.24    16163.01    322.36 o 
  -2  -5   5       44.46       81.86    102.39 o 
  -1  -5   5     1636.67     1481.42    169.72 o 
   0  -5   5    22179.71    21132.97    369.28 o 
   1  -5   5     3065.31     2948.47    157.01 o 
   2  -5   5       73.52       11.00     81.92 o 
   3  -5   5    10635.15     9259.33    259.71 o 
   4  -5   5     3333.71     3057.87    172.25 o 
   5  -5   5     2823.05     2373.89    161.09 o 
   6  -5   5     2627.32     2703.59    209.66 o 
   7  -5   5     4322.79     4872.10    296.94 o 
   8  -5   5      389.79      485.90    119.94 o 
   9  -5   5        7.94      177.18    125.45 o 
  10  -5   5     1392.33     1295.71    278.40 o 
  11  -5   5     1880.68     2104.21    373.72 o 
  12  -5   5      393.79      224.65    139.65 o 
  13  -5   5        0.01      155.79    236.47 o 
 -14  -4   5       45.61      331.06    170.26 o 
 -13  -4   5      906.21      514.69    168.52 o 
 -12  -4   5      188.34      196.79     81.88 o 
 -11  -4   5       84.92      171.66    132.32 o 
 -10  -4   5      100.30      135.43    196.60 o 
  -9  -4   5       83.25      364.05    112.63 o 
  -8  -4   5     1984.83     1946.94    228.68 o 
  -7  -4   5      150.59      326.07     80.29 o 
  -6  -4   5     4030.74     4346.35    183.51 o 
  -5  -4   5    10909.52     9749.14    291.11 o 
  -4  -4   5       49.16      134.00     60.55 o 
  -3  -4   5      458.17      364.49     63.11 o 
  -2  -4   5    27705.47    25492.83    385.69 o 
  -1  -4   5      592.20      471.30    122.40 o 
   0  -4   5     1669.89     1919.01    246.79 o 
   1  -4   5    19605.36    22308.91    333.29 o 
   2  -4   5      395.55      222.19     92.86 o 
   3  -4   5    31494.94    31351.71    356.99 o 
   4  -4   5     7807.33     7373.65    212.33 o 
   5  -4   5      286.01      154.58    119.46 o 
   6  -4   5      414.11      500.91     88.61 o 
   7  -4   5     2930.20     3063.75    266.65 o 
   8  -4   5      351.74      335.18     95.96 o 
   9  -4   5      365.48      217.95    184.31 o 
  10  -4   5      805.63      438.55    248.29 o 
  11  -4   5      797.24      945.88    402.00 o 
  12  -4   5       61.30     -157.40    157.40 o 
  13  -4   5      151.74      150.40    520.24 o 
  14  -4   5      597.95      390.18    150.49 o 
 -14  -3   5      211.42      368.89    157.40 o 
 -13  -3   5      119.54      168.91    162.43 o 
 -12  -3   5     1977.27     2528.55    512.38 o 
 -11  -3   5       26.01      128.80    129.94 o 
 -10  -3   5        1.69       -1.24    117.34 o 
  -9  -3   5     5737.31     6440.60    259.40 o 
  -8  -3   5     2146.44     2377.96    193.72 o 
  -7  -3   5     1064.74      924.82    127.89 o 
  -6  -3   5    24487.98    26990.80    373.20 o 
  -5  -3   5      244.42      118.24     65.29 o 
  -4  -3   5     1774.97     2041.07    271.70 o 
  -3  -3   5        9.07       13.44     75.09 o 
  -2  -3   5       99.90      152.81     64.36 o 
  -1  -3   5     5979.89     4952.84    175.11 o 
   0  -3   5      693.24      581.58     99.98 o 
   1  -3   5      139.91       36.09     81.92 o 
   2  -3   5     4518.49     4617.22    170.66 o 
   3  -3   5        4.92      100.26    133.11 o 
   4  -3   5     1303.50      999.88    117.02 o 
   5  -3   5        3.79       65.13     48.13 o 
   6  -3   5      307.75      170.37    101.00 o 
   7  -3   5       80.10       79.13    119.46 o 
   8  -3   5      299.16      361.34    109.22 o 
   9  -3   5       24.36       73.94    204.79 o 
  10  -3   5       36.24      106.66    102.33 o 
  11  -3   5      347.17      228.59    124.57 o 
  12  -3   5      607.21      441.90    130.66 o 
  13  -3   5      170.92      262.48    130.41 o 
  14  -3   5       62.61      165.53    118.05 o 
 -14  -2   5        3.19      149.76    124.57 o 
 -13  -2   5      185.99      359.01    174.98 o 
 -12  -2   5      361.70      370.61    130.47 o 
 -11  -2   5       29.72      193.44    101.66 o 
 -10  -2   5      599.67      486.97    137.08 o 
  -9  -2   5        2.25      131.17    102.85 o 
  -8  -2   5      723.97      453.02     85.76 o 
  -7  -2   5      654.61      468.93    126.29 o 
  -6  -2   5     3623.68     3933.62    198.56 o 
  -5  -2   5     2145.77     2405.16    150.78 o 
  -4  -2   5      998.34      649.58     88.61 o 
  -3  -2   5     5306.18     5446.30    180.64 o 
  -2  -2   5    11885.31    11724.01    386.32 o 
  -1  -2   5     1580.83     1195.49    319.24 o 
   0  -2   5    13775.98    13156.59    257.46 o 
   1  -2   5     8940.18     8727.70    274.03 o 
   2  -2   5      202.71      257.87     71.76 o 
   3  -2   5        9.81       44.57     63.11 o 
   4  -2   5      180.76      138.94     69.11 o 
   5  -2   5        5.78       41.79     75.09 o 
   6  -2   5    12154.56    12230.79    330.74 o 
   7  -2   5    10072.25    10221.92    300.86 o 
   8  -2   5       25.57      242.22     90.62 o 
   9  -2   5     1914.40     1841.74    177.80 o 
  10  -2   5       12.21      126.59    136.53 o 
  11  -2   5      333.48      273.63    113.51 o 
  12  -2   5       39.15      297.56    555.71 o 
  13  -2   5      362.78      632.02    248.29 o 
  14  -2   5      164.70      273.63    113.51 o 
  15  -2   5      128.14      402.00    236.47 o 
 -13  -1   5      275.40      304.63    135.61 o 
 -12  -1   5      396.70      335.62    134.90 o 
 -11  -1   5       36.47       97.53    155.37 o 
 -10  -1   5      760.97      603.00    122.87 o 
  -9  -1   5      118.78      294.11     81.17 o 
  -8  -1   5      225.68      174.45     77.76 o 
  -7  -1   5      175.55      336.97    177.35 o 
  -6  -1   5      951.45     1041.42    157.28 o 
  -5  -1   5     3236.36     3618.05    156.80 o 
  -4  -1   5     8311.19     7788.25    204.83 o 
  -3  -1   5     2940.89     2811.36    120.86 o 
  -2  -1   5    28417.41    27678.55    414.73 o 
  -1  -1   5     5782.53     5681.84    164.51 o 
   0  -1   5     1452.82     1637.80    225.27 o 
   1  -1   5    49397.25    48861.20    495.92 o 
   2  -1   5     2664.32     3751.84    169.57 o 
   3  -1   5     5063.08     4293.44    162.20 o 
   4  -1   5      860.57      564.04    102.96 o 
   5  -1   5       56.97     -115.25    129.70 o 
   6  -1   5     3528.26     3190.84    158.51 o 
   7  -1   5     1433.17     1801.61    158.29 o 
   8  -1   5     1256.15     1149.06    167.55 o 
   9  -1   5        3.58      435.96    110.72 o 
  10  -1   5       30.73      225.18     87.60 o 
  11  -1   5      586.94      567.14    161.73 o 
  12  -1   5     4746.45     6005.94    626.65 o 
  13  -1   5      287.47      653.52    174.98 o 
  14  -1   5        5.29      141.88    113.51 o 
  15  -1   5      116.38      472.94    157.40 o 
 -13   0   5      173.10      457.89    164.25 o 
 -12   0   5      287.58      312.14    157.40 o 
 -11   0   5      529.57      231.58    143.76 o 
 -10   0   5      155.19      110.19    180.25 o 
  -9   0   5     2769.28     3085.56    249.12 o 
  -8   0   5      284.83      238.00    109.22 o 
  -7   0   5     1782.61     1956.13    186.00 o 
  -6   0   5     1532.10     1571.68    195.83 o 
  -5   0   5      182.43      378.81     83.90 o 
  -4   0   5    18966.95    19133.18    358.19 o 
  -3   0   5     1357.23      984.20    122.87 o 
  -2   0   5     1700.48     1684.75    158.10 o 
  -1   0   5   138067.25   149327.72   2854.39 o 
   0   0   5      662.46      871.84    122.87 o 
   1   0   5     3391.59     3703.55    117.35 o 
   2   0   5       91.86      449.09     78.50 o 
   3   0   5     4957.75     4407.09    199.97 o 
   4   0   5     6162.55     5585.54    172.82 o 
   5   0   5     7213.28     6802.29    200.82 o 
   6   0   5      329.85      293.76     66.05 o 
   7   0   5      865.37      481.56    106.48 o 
   8   0   5     4191.53     4279.02    228.68 o 
   9   0   5      167.47       38.95    116.05 o 
  10   0   5     1844.82     1594.88    260.63 o 
  11   0   5      785.72      527.24    118.50 o 
  12   0   5     2329.52     2609.57    319.24 o 
  13   0   5      517.96      517.51    248.29 o 
  14   0   5       54.79       42.79    174.97 o 
  15   0   5     1290.05     1307.04    363.32 o 
 -13   1   5     1806.64     1799.91    357.71 o 
 -12   1   5       88.61     -132.42    164.72 o 
 -11   1   5      487.66      199.86     89.12 o 
 -10   1   5        7.76      198.64    124.85 o 
  -9   1   5      229.24      380.45    145.41 o 
  -8   1   5      710.21      590.63    101.09 o 
  -7   1   5     1519.44     1201.41    235.51 o 
  -6   1   5     6013.82     7021.27    294.42 o 
  -5   1   5     9177.84     9058.74    265.83 o 
  -4   1   5     8989.53     8816.74    280.31 o 
  -3   1   5    19974.09    17845.43    353.23 o 
  -2   1   5     8817.63     8895.17    329.43 o 
  -1   1   5      464.30       97.44    127.52 o 
   0   1   5    66942.26    71987.21    682.36 o 
   1   1   5      720.39      804.43    107.72 o 
   2   1   5     2279.01     2547.40    105.81 o 
   3   1   5    14950.51    15288.69    270.99 o 
   4   1   5       34.91       33.46    116.05 o 
   5   1   5      861.90      561.04    110.20 o 
   6   1   5    13113.68    12168.48    279.53 o 
   7   1   5       11.72      145.39     75.47 o 
   8   1   5    14583.80    15157.00    395.96 o 
   9   1   5     4998.34     5161.92    233.07 o 
  10   1   5      612.96      587.34    104.69 o 
  11   1   5     2214.97     2728.23    238.03 o 
  12   1   5     1695.87     1809.46    282.84 o 
  13   1   5     2543.53     2647.45    507.60 o 
  14   1   5       35.59      -34.40    271.94 o 
  15   1   5      156.88      423.28    164.72 o 
 -13   2   5      617.94      449.29    212.82 o 
 -12   2   5      371.29      429.38    201.00 o 
 -11   2   5      505.45      461.12    130.66 o 
 -10   2   5      756.22      616.55    173.19 o 
  -9   2   5      110.47      139.73     88.63 o 
  -8   2   5     1269.84     1232.25    194.55 o 
  -7   2   5      452.22      320.82     86.40 o 
  -6   2   5      569.78      514.44    110.22 o 
  -5   2   5    17109.12    16845.99    845.48 o 
  -4   2   5      752.89     1185.20    140.48 o 
  -3   2   5      790.37      775.73    117.38 o 
  -2   2   5     5779.40     6967.61    248.69 o 
  -1   2   5     4126.36     4190.82    129.25 o 
   0   2   5     1123.26     1385.44    126.02 o 
   1   2   5    39847.68    44988.49    460.78 o 
   2   2   5    10137.83    11320.00    471.57 o 
   3   2   5    56937.17    57581.73    580.69 o 
   4   2   5       49.29      145.52     46.18 o 
   5   2   5       64.45       21.94     61.44 o 
   6   2   5      115.19      109.04     64.72 o 
   7   2   5     2191.37     2344.07    204.79 o 
   8   2   5       59.11      118.37     78.54 o 
   9   2   5     8049.81     8658.62    312.59 o 
  10   2   5      538.80      336.72     90.16 o 
  11   2   5     2465.60     2840.79    195.83 o 
  13   2   5     2029.70     2422.51    461.12 o 
  14   2   5      583.26      861.97    258.77 o 
  15   2   5       73.99      508.41    206.71 o 
  16   2   5       10.36        0.00    319.24 o 
 -12   3   5     1564.02     1182.35    472.94 o 
 -11   3   5      137.66       61.48    118.05 o 
 -10   3   5      604.44      432.17    101.85 o 
  -9   3   5     3453.87     3848.42    335.85 o 
  -8   3   5      311.25      325.55     93.61 o 
  -7   3   5     2295.16     2857.32    255.99 o 
  -6   3   5     1257.07     1358.20    224.83 o 
  -5   3   5     5667.75     5771.02    274.36 o 
  -4   3   5    17544.63    18324.44    331.08 o 
  -3   3   5       28.38        5.76    102.39 o 
  -2   3   5      170.17      -17.93     66.05 o 
  -1   3   5      333.97      390.02     76.54 o 
   0   3   5     4243.16     3801.71    124.58 o 
   1   3   5    18850.95    19780.10    281.35 o 
   2   3   5    14626.83    12789.12    472.94 o 
   3   3   5    20498.50    19432.60    703.53 o 
   4   3   5      556.69      658.80     98.98 o 
   5   3   5    13792.71    13642.11    311.63 o 
   6   3   5     3291.72     3413.06    160.42 o 
   7   3   5    14325.61    12557.38    385.69 o 
   8   3   5     1269.75     1385.21    174.61 o 
   9   3   5      380.14      477.62    228.68 o 
  10   3   5     2145.56     2303.35    225.31 o 
  11   3   5     3541.15     3938.76    223.16 o 
  12   3   5     3897.69     3657.10    276.08 o 
  13   3   5     2280.21     2113.57    318.68 o 
  14   3   5       48.65      130.97    100.26 o 
  15   3   5      241.12      263.85    165.53 o 
  16   3   5        4.89      138.50    177.35 o 
 -12   4   5        2.44      148.64    174.97 o 
 -11   4   5        1.49     -114.06    295.59 o 
 -10   4   5       28.62      212.82    141.39 o 
  -9   4   5     1289.86     1087.77    245.24 o 
  -8   4   5      621.69      559.88    235.90 o 
  -7   4   5     3104.57     3116.50    269.64 o 
  -6   4   5     3018.09     2777.90    269.87 o 
  -5   4   5     2102.58     2260.14    191.36 o 
  -4   4   5       47.62       62.05     81.07 o 
  -3   4   5       36.50      163.47     62.03 o 
  -2   4   5        4.46      165.53     49.40 o 
  -1   4   5     1265.07     1536.45    140.40 o 
   0   4   5     1164.29     1551.21    145.00 o 
   1   4   5    13615.47    13542.79    258.79 o 
   2   4   5    50637.30    48861.81    427.03 o 
   3   4   5    77341.19    78257.75    764.55 o 
   4   4   5     3528.50     3080.28    118.17 o 
   5   4   5      741.84      496.73     85.64 o 
   6   4   5      932.68      833.33    110.96 o 
   7   4   5      856.62      877.59    115.89 o 
   8   4   5    36375.82    38087.52    529.04 o 
   9   4   5      318.43      201.49    160.42 o 
  10   4   5     3573.30     4261.67    230.69 o 
  11   4   5     2651.17     2431.58    270.26 o 
  12   4   5      227.27      327.76    177.58 o 
  13   4   5     1214.20     1048.82    271.21 o 
  14   4   5       61.18      583.90    248.29 o 
  15   4   5      182.74      288.74    152.99 o 
  16   4   5       28.86      424.17    130.66 o 
 -11   5   5        1.04      118.24    113.51 o 
 -10   5   5      184.03      260.12    133.77 o 
  -9   5   5      597.55      493.81    135.61 o 
  -8   5   5       33.53       29.15     93.61 o 
  -7   5   5       30.08      -14.85    114.36 o 
  -6   5   5      446.09      472.24     90.16 o 
  -5   5   5      701.93      830.45    139.34 o 
  -4   5   5      200.54       86.38    105.81 o 
  -3   5   5      588.36      740.06    113.80 o 
  -2   5   5     3305.84     3228.93    137.93 o 
  -1   5   5     1001.85      717.70    116.05 o 
   0   5   5     3710.67     3755.14    126.30 o 
   1   5   5     1729.66     1289.63    132.76 o 
   2   5   5       53.24       57.15     64.85 o 
   3   5   5    36869.31    34528.04    471.17 o 
   4   5   5     1505.90      969.97    120.14 o 
   5   5   5      961.74      611.93     95.57 o 
   6   5   5     5727.14     5783.99    226.73 o 
   7   5   5     2247.95     2215.02    172.49 o 
   8   5   5      188.39      195.60     88.74 o 
   9   5   5     6669.91     7298.97    286.92 o 
  10   5   5       83.55      221.97    112.63 o 
  11   5   5     3496.31     3364.04    293.53 o 
  12   5   5      275.05      376.35     87.04 o 
  13   5   5     1208.71     1437.57    227.01 o 
  14   5   5        1.45     -141.88    167.21 o 
  15   5   5      133.42      179.22    260.12 o 
  16   5   5       50.38       15.30    354.71 o 
 -11   6   5       22.26      -11.82    224.65 o 
 -10   6   5        6.82      439.56    135.61 o 
  -9   6   5       29.42      229.71    130.06 o 
  -8   6   5     1113.07      807.38    236.47 o 
  -7   6   5      463.25      503.70    142.46 o 
  -6   6   5      202.41      247.00     75.47 o 
  -5   6   5     2112.66     2581.27    209.67 o 
  -4   6   5      595.02      737.64    129.42 o 
  -3   6   5     2148.04     2555.64    235.18 o 
  -2   6   5      221.07      225.75     50.21 o 
  -1   6   5     5865.11     5399.47    196.45 o 
   0   6   5     6403.61     6107.00    266.60 o 
   1   6   5      212.91      110.35     52.23 o 
   2   6   5    12779.45    12022.26    256.61 o 
   3   6   5     5162.29     4527.62    181.43 o 
   4   6   5      796.80      496.96     83.90 o 
   5   6   5    17063.05    15177.26    317.92 o 
   6   6   5      375.13      444.66     77.16 o 
   7   6   5    14578.05    14706.99    798.75 o 
   8   6   5     1049.74      752.75    123.37 o 
   9   6   5      171.95      188.63    102.55 o 
  10   6   5     1014.60     1045.61    145.39 o 
  11   6   5       33.23      277.47    145.17 o 
  12   6   5     1138.66      932.39    154.06 o 
  13   6   5      403.18      155.91     98.03 o 
  14   6   5        0.18      162.57    319.24 o 
  15   6   5       71.20      285.91    366.53 o 
  16   6   5       88.03        0.00    319.24 o 
 -10   7   5       17.36     -107.11    461.12 o 
  -9   7   5       65.11      -47.29    167.21 o 
  -8   7   5       92.32      124.15     96.21 o 
  -7   7   5     1152.63      936.11    203.92 o 
  -6   7   5      147.18      139.25    105.39 o 
  -5   7   5      333.04      226.80     72.60 o 
  -4   7   5     4068.19     3889.98    221.05 o 
  -3   7   5     5084.01     5096.02    261.26 o 
  -2   7   5      368.53      330.59     78.14 o 
  -1   7   5     1240.22     1565.28    122.87 o 
   0   7   5    14626.19    13366.10    339.51 o 
   1   7   5      294.49      126.42    126.29 o 
   2   7   5      278.74      205.61     54.92 o 
   3   7   5     7890.22     8110.69    230.49 o 
   4   7   5     3486.59     3325.34    140.27 o 
   5   7   5    19007.41    17717.75    373.63 o 
   6   7   5      107.00      216.98     75.09 o 
   7   7   5     3522.59     3385.70    238.92 o 
   8   7   5    17796.34    19308.01    321.08 o 
   9   7   5     1160.52     1025.58    163.34 o 
  10   7   5       96.48      193.95     93.86 o 
  11   7   5     2065.10     2132.49    206.08 o 
  12   7   5       77.97      198.51     88.51 o 
  13   7   5      879.66      712.38    240.37 o 
  14   7   5      123.01      206.07    103.36 o 
  15   7   5       31.36       12.45    236.47 o 
  16   7   5      287.05      587.58    236.47 o 
 -10   8   5       17.68      347.95    103.36 o 
  -9   8   5       58.65       32.51    121.66 o 
  -8   8   5       87.72      118.24    147.72 o 
  -7   8   5      441.37      591.18    212.82 o 
  -6   8   5       93.67      113.94     82.13 o 
  -5   8   5     1113.12     1451.24    210.84 o 
  -4   8   5     2447.01     2673.78    234.94 o 
  -3   8   5      652.40      776.40    149.56 o 
  -2   8   5     1714.00     1730.22    292.26 o 
  -1   8   5      379.03      396.25    100.74 o 
   0   8   5     1201.39      940.69    177.48 o 
   1   8   5     7005.73     6560.65    249.16 o 
   2   8   5      271.82      257.53     58.02 o 
   3   8   5     2630.76     2600.65    111.10 o 
   4   8   5    31805.26    31304.34    350.73 o 
   5   8   5      978.68      542.68     88.09 o 
   6   8   5     1448.31     1275.05    135.98 o 
   7   8   5    24378.95    25917.26    382.71 o 
   8   8   5     5486.78     5527.81    269.37 o 
   9   8   5     2052.05     2661.77    179.16 o 
  10   8   5     1277.20      965.60    139.39 o 
  11   8   5      452.44      355.49    109.45 o 
  12   8   5      738.79      893.58    239.33 o 
  13   8   5     1707.55     1568.04    331.06 o 
  14   8   5      556.29      266.03    177.35 o 
  15   8   5       42.88     -165.53    167.21 o 
  16   8   5       95.84      354.71    150.49 o 
  -9   9   5      148.27     -141.88    158.19 o 
  -8   9   5        2.12     -153.71    167.21 o 
  -7   9   5      831.34      848.14    244.19 o 
  -6   9   5      113.74      146.06    224.65 o 
  -5   9   5      496.42      382.94    110.22 o 
  -4   9   5     5751.22     6339.83    310.60 o 
  -3   9   5     2133.34     1978.06    186.00 o 
  -2   9   5      226.93      232.03     71.97 o 
  -1   9   5    36627.41    37469.18    572.98 o 
   0   9   5      278.56      420.15     98.98 o 
   1   9   5      995.58      793.64    160.42 o 
   2   9   5     2398.84     2436.05    148.34 o 
   3   9   5     3845.95     3908.14    158.53 o 
   4   9   5    14874.31    15221.04    392.52 o 
   5   9   5     2761.37     2896.81    134.26 o 
   6   9   5       95.49      144.51     75.09 o 
   7   9   5    10470.33    10660.50    318.94 o 
   8   9   5       90.58      210.59     85.69 o 
   9   9   5     1334.92     1322.88    163.43 o 
  10   9   5     2485.47     2648.23    235.44 o 
  11   9   5       24.74      -27.26     99.90 o 
  12   9   5     1713.76     1364.94    298.14 o 
  13   9   5      158.73     -134.75    168.89 o 
  14   9   5        9.42      379.67    139.65 o 
  15   9   5     1917.08     2772.60    378.35 o 
  16   9   5       61.21      268.46    248.29 o 
  -9  10   5       62.34      153.71    366.53 o 
  -8  10   5      336.41      280.22    164.72 o 
  -7  10   5     1399.35      793.68    307.41 o 
  -6  10   5      156.66      541.25    147.72 o 
  -5  10   5     1368.06     1095.37    366.53 o 
  -4  10   5     1083.20      973.24    184.31 o 
  -3  10   5     1065.24     1665.16    210.28 o 
  -2  10   5      902.85      677.73    119.25 o 
  -1  10   5      357.88      542.36    116.05 o 
   0  10   5     4719.32     4966.58    241.30 o 
   1  10   5     1566.79     1195.19    191.14 o 
   2  10   5       45.86       43.97     88.74 o 
   3  10   5    13220.39    13504.39    348.04 o 
   4  10   5     4873.41     4955.72    205.64 o 
   5  10   5      200.52       16.89     80.26 o 
   6  10   5    13013.07    12769.16    339.81 o 
   7  10   5     3424.58     3487.29    239.66 o 
   8  10   5     1024.62     1270.07    158.18 o 
   9  10   5     2531.21     2644.43    216.12 o 
  10  10   5      135.52      192.50    112.63 o 
  11  10   5      119.39      366.53     84.79 o 
  12  10   5     4365.12     4385.37    295.07 o 
  13  10   5      189.80      204.39    174.77 o 
  14  10   5       54.86      332.54    130.66 o 
  15  10   5      154.98       15.76    147.72 o 
  16  10   5     1184.63     1326.32    402.00 o 
  -8  11   5      832.56      567.53    307.41 o 
  -7  11   5       45.75      257.63    189.18 o 
  -6  11   5      139.75      247.51    124.57 o 
  -5  11   5    11248.59    12621.50    683.12 o 
  -4  11   5        5.41      -58.50    158.19 o 
  -3  11   5     4639.24     5048.38    431.90 o 
  -2  11   5     8653.68     8369.54    290.12 o 
  -1  11   5     2408.58     2551.68    248.56 o 
   0  11   5       33.64      257.78     95.57 o 
   1  11   5     2101.03     2652.32    192.55 o 
   2  11   5     1147.70      986.42    150.11 o 
   3  11   5       48.32      213.90     83.44 o 
   4  11   5       40.12      220.71     68.03 o 
   5  11   5      428.91      240.74     98.98 o 
   6  11   5     4902.74     4388.79    266.23 o 
   7  11   5     5862.43     5805.63    300.44 o 
   8  11   5      264.78      297.28     76.42 o 
   9  11   5     1510.04     1508.10    196.43 o 
  10  11   5      309.05      215.95     96.45 o 
  11  11   5     1737.05     2346.03    203.59 o 
  12  11   5      325.17      378.35     96.21 o 
  13  11   5      322.58       51.04    123.50 o 
  14  11   5     1909.89     2210.42    317.70 o 
  15  11   5      143.48      443.07    158.19 o 
  16  11   5        8.38     -164.72    164.72 o 
  -8  12   5       56.57      141.88    212.82 o 
  -7  12   5       75.90      177.35    224.65 o 
  -6  12   5      927.64      562.55    158.19 o 
  -5  12   5     2702.92     2889.34    340.04 o 
  -4  12   5     9891.67    11173.17    626.87 o 
  -3  12   5      367.27      182.42    113.51 o 
  -2  12   5     1060.23     1007.99    248.73 o 
  -1  12   5    21868.14    21597.75    572.20 o 
   0  12   5     2411.09     2873.63    320.99 o 
   1  12   5      860.03      854.58    186.77 o 
   2  12   5    10313.02    10776.55    236.03 o 
   3  12   5     2166.98     2565.13    211.80 o 
   4  12   5     1917.52     2381.87    206.11 o 
   5  12   5     2372.89     2158.81    214.68 o 
   6  12   5      113.63       92.14     92.16 o 
   7  12   5     3981.71     3994.42    279.88 o 
   8  12   5      239.28      223.12     92.16 o 
   9  12   5     2591.74     2771.59    273.05 o 
  10  12   5      735.58      862.03    146.92 o 
  11  12   5     1875.71     2060.83    284.78 o 
  12  12   5       94.30      217.55    110.36 o 
  13  12   5      435.90      345.84    130.66 o 
  14  12   5       12.10       70.94    141.88 o 
  15  12   5      118.53       72.19    152.99 o 
  16  12   5       68.52     -157.40    157.40 o 
  -7  13   5      815.09      644.38    354.71 o 
  -6  13   5     1553.38      795.13    271.94 o 
  -5  13   5      374.65      352.22    158.19 o 
  -4  13   5     2332.97     1934.10    284.26 o 
  -3  13   5      312.29      323.18    174.97 o 
  -2  13   5        0.11      383.61    139.65 o 
  -1  13   5     1111.33      917.69    190.16 o 
   0  13   5     4486.98     4519.49    305.53 o 
   1  13   5     4516.18     3999.72    227.59 o 
   2  13   5     3779.27     3929.93    211.75 o 
   3  13   5      223.62      122.96     79.26 o 
   4  13   5      106.38      270.78     85.67 o 
   5  13   5       96.76      314.82    105.81 o 
   6  13   5      535.67      372.07    116.05 o 
   7  13   5     1269.87      950.76    143.35 o 
   8  13   5       85.63       62.81     98.98 o 
   9  13   5      340.56      354.71    101.75 o 
  10  13   5      771.12      894.54    184.36 o 
  11  13   5     1609.55     1183.85    201.14 o 
  12  13   5      482.40      471.00    125.30 o 
  13  13   5       86.37      153.71    224.65 o 
  14  13   5       35.19      276.81    141.39 o 
  15  13   5       40.03      277.85    130.66 o 
  16  13   5       31.31      173.41    141.88 o 
  -6  14   5       19.86      342.88    167.21 o 
  -5  14   5      535.48       57.03    165.53 o 
  -4  14   5       30.67      236.47    133.77 o 
  -3  14   5      147.70      508.97    174.97 o 
  -2  14   5      644.97      548.18    201.00 o 
  -1  14   5       75.32      307.41    141.88 o 
   0  14   5      236.51      210.46     85.80 o 
   1  14   5      259.55      353.28    134.90 o 
   2  14   5      542.11      681.97    179.25 o 
   3  14   5      354.78      373.69     83.12 o 
   4  14   5      386.86      354.79     85.69 o 
   5  14   5     1213.96      949.15    164.78 o 
   6  14   5      323.08      430.10     79.57 o 
   7  14   5     1321.21      930.79    191.14 o 
   8  14   5      232.74      344.35     80.65 o 
   9  14   5     1498.66     1284.06    208.12 o 
  10  14   5      424.66      495.70    145.12 o 
  11  14   5       50.89       70.94     94.75 o 
  12  14   5     2273.47     2579.27    351.55 o 
  13  14   5      640.36      604.69    227.01 o 
  14  14   5      833.13      701.26    242.02 o 
  15  14   5       33.09       77.90    319.24 o 
  16  14   5       22.60      295.59    100.33 o 
  -5  15   5      469.92      305.93    295.59 o 
  -4  15   5      589.68      325.60    107.73 o 
  -3  15   5       82.54        6.96    307.41 o 
  -2  15   5      107.50      263.50    307.41 o 
  -1  15   5      534.09      450.32    248.29 o 
   0  15   5       31.04      236.47    117.05 o 
   1  15   5      297.38      -69.70    152.99 o 
   2  15   5     1069.50      552.27    142.94 o 
   3  15   5      565.41     1047.90    221.95 o 
   4  15   5       87.57      155.81     97.04 o 
   5  15   5     4556.26     3977.64    333.60 o 
   6  15   5       78.51      345.25    148.26 o 
   7  15   5     6782.50     6539.05    331.78 o 
   8  15   5      366.26      364.33    109.20 o 
   9  15   5      894.35      679.26    166.92 o 
  10  15   5      125.18      322.03     66.42 o 
  11  15   5      255.27      341.80    158.82 o 
  12  15   5     2820.75     2251.81    329.43 o 
  13  15   5      152.09      430.56     93.19 o 
  14  15   5       21.15      293.50    141.39 o 
  15  15   5      302.71      632.30    187.43 o 
  -4  16   5       18.46      144.37    271.94 o 
  -3  16   5      629.15      390.80    128.82 o 
  -2  16   5      385.70      616.97    181.66 o 
  -1  16   5      112.96      307.41    141.39 o 
   0  16   5      716.31      616.93    181.66 o 
   1  16   5      532.61      635.21    231.83 o 
   2  16   5     1027.04     1102.93    217.37 o 
   3  16   5     3039.42     3022.32    268.67 o 
   4  16   5      275.43      228.90    102.56 o 
   5  16   5     3913.64     4013.00    281.93 o 
   6  16   5    10881.83    11223.21    391.21 o 
   7  16   5      485.86      391.25    108.18 o 
   8  16   5    12314.70    12695.23    673.65 o 
   9  16   5     3294.60     3172.95    519.35 o 
  10  16   5        8.63      108.48    137.04 o 
  11  16   5      266.16      369.49    121.66 o 
  12  16   5       69.44      324.84    248.29 o 
  13  16   5      998.29      695.22    196.76 o 
  14  16   5       58.94      353.68    189.18 o 
  15  16   5      111.79       33.60    212.82 o 
  -3  17   5      605.05      543.88    181.66 o 
  -2  17   5     3381.80     3425.99    851.29 o 
  -1  17   5      258.12       -3.73    378.35 o 
   0  17   5        1.64      182.42    113.51 o 
   1  17   5      299.08      510.60    203.82 o 
   2  17   5       44.64      181.29    126.90 o 
   3  17   5     2281.27     3513.53    543.88 o 
   4  17   5      324.71      520.24    167.21 o 
   5  17   5      147.59      194.63    107.73 o 
   6  17   5     2424.37     2186.53    347.10 o 
   7  17   5      227.56      273.80    169.56 o 
   8  17   5      568.12      444.04    104.90 o 
   9  17   5      142.06      484.76    139.65 o 
  10  17   5        3.41       11.82    201.00 o 
  11  17   5       57.99      118.24    260.12 o 
  12  17   5        3.86      104.72    103.36 o 
  13  17   5      690.38      399.64    212.82 o 
  14  17   5     1499.88     1455.53    359.21 o 
  -2  18   5      597.88      658.33    204.54 o 
  -1  18   5     5336.03     6750.39    822.55 o 
   0  18   5     1887.93     2112.75    390.18 o 
   1  18   5       70.08      165.53    133.77 o 
   2  18   5     3332.64     3947.18    375.94 o 
   3  18   5     1768.29     2336.50    317.70 o 
   4  18   5     2336.61     2446.25    342.47 o 
   5  18   5     6974.59     7921.68    450.54 o 
   6  18   5      142.17      353.58    174.97 o 
   7  18   5     2852.42     3244.09    409.41 o 
   8  18   5     3263.81     3041.51    325.74 o 
   9  18   5      903.24      425.65    212.82 o 
  10  18   5       37.51      198.27    107.73 o 
  11  18   5     1775.26     1901.96    374.86 o 
  12  18   5        1.18      441.41    201.00 o 
  13  18   5       28.67      155.18    201.00 o 
  14  18   5      123.22      112.32    165.53 o 
  -1  19   5        1.45       11.82    283.76 o 
   0  19   5       34.97      131.60    189.18 o 
   1  19   5       17.23      406.30    181.66 o 
   2  19   5     1071.93     1299.13    366.53 o 
   3  19   5      504.43      528.12    169.20 o 
   4  19   5      299.14      346.36    141.88 o 
   5  19   5      378.43      389.61    201.00 o 
   6  19   5      200.36      176.56    124.57 o 
   7  19   5        6.16      236.47    124.57 o 
   8  19   5        3.06      -57.03    236.47 o 
   9  19   5      838.73      891.97    342.34 o 
  10  19   5      277.50      198.91    141.39 o 
  11  19   5       84.45      447.04    174.97 o 
  12  19   5      990.27     1015.78    295.59 o 
  13  19   5      774.04      931.90    366.53 o 
   1  20   5      480.56      397.27    118.05 o 
   2  20   5      456.57      603.18    148.05 o 
   3  20   5      236.59      353.52    201.00 o 
   4  20   5      328.19      381.58    174.98 o 
   5  20   5       34.65      274.76    174.97 o 
   6  20   5      717.37      369.49    121.66 o 
   7  20   5     2591.02     2601.18    591.18 o 
   8  20   5       86.27      278.20    141.39 o 
   9  20   5        0.20      -70.94    189.18 o 
  10  20   5      299.06      260.12    133.77 o 
  11  20   5       85.44       94.59    150.49 o 
  12  20   5       13.78      232.30    141.39 o 
   3  21   5      130.84      373.62    145.74 o 
   4  21   5      330.82      104.54    212.82 o 
   5  21   5       16.68      -43.92    170.26 o 
   6  21   5      259.71      183.92    147.72 o 
   7  21   5      366.03      307.41    133.77 o 
   8  21   5       21.79       51.47    271.94 o 
   9  21   5        2.35      210.33    271.94 o 
  10  21   5      422.50      451.66    212.82 o 
  -8 -20   6       16.40      363.90    139.65 o 
  -7 -20   6     1171.85     1645.90    367.86 o 
  -6 -20   6      612.49      484.76    200.65 o 
  -5 -20   6      254.95      373.62    164.72 o 
  -4 -20   6       65.90      208.65    141.39 o 
  -3 -20   6      134.67      -47.29    181.66 o 
  -2 -20   6     1084.92      843.19    307.41 o 
  -1 -20   6       28.62      201.00    224.65 o 
  -9 -19   6      584.77      518.09    181.66 o 
  -8 -19   6      371.35      337.28    142.98 o 
  -7 -19   6      622.50      384.26    177.35 o 
  -6 -19   6     1971.51     2033.65    425.65 o 
  -5 -19   6     1269.90     1153.72    289.41 o 
  -4 -19   6      159.41      465.06    169.20 o 
  -3 -19   6      779.34      767.68    232.31 o 
  -2 -19   6      665.30      943.36    174.97 o 
  -1 -19   6      307.48      241.20    157.40 o 
   0 -19   6       30.02      -33.93    508.41 o 
   1 -19   6        0.11     -166.66    174.97 o 
 -10 -18   6       85.13      -48.48    145.74 o 
  -9 -18   6      424.45      433.53    165.53 o 
  -8 -18   6     2625.42     2780.13    620.99 o 
  -7 -18   6      139.78      326.33    124.57 o 
  -6 -18   6     1694.66     1342.42    342.47 o 
  -5 -18   6        6.37      128.75    260.12 o 
  -4 -18   6     2133.09     2192.74    346.39 o 
  -3 -18   6     1701.36     1322.66    375.94 o 
  -2 -18   6        1.24       73.31    496.59 o 
  -1 -18   6      225.58      144.66    283.76 o 
   0 -18   6     1972.29     2364.55    366.72 o 
   1 -18   6      246.46      114.06    307.41 o 
   2 -18   6      810.78      680.84    201.00 o 
   3 -18   6     1090.10     1082.90    626.65 o 
 -11 -17   6       31.77      452.52    177.35 o 
 -10 -17   6      321.03      -23.65    331.06 o 
  -9 -17   6      856.09      796.12    275.52 o 
  -8 -17   6      148.30      124.06    140.72 o 
  -7 -17   6     4266.64     4498.17    309.39 o 
  -6 -17   6      238.09      211.21    123.00 o 
  -5 -17   6      191.42      233.39     99.54 o 
  -4 -17   6     2342.48     2188.02    325.74 o 
  -3 -17   6      587.53      666.23    166.92 o 
  -2 -17   6     1044.09      819.13    191.75 o 
  -1 -17   6      438.65      318.05    164.72 o 
   0 -17   6       23.43      -40.20    307.41 o 
   1 -17   6       34.20      375.20    124.57 o 
   2 -17   6      182.77      400.11    248.29 o 
   3 -17   6       43.32     -167.21    167.21 o 
   4 -17   6      122.28      240.20    106.41 o 
 -12 -16   6     2937.58     4280.12    969.53 o 
 -11 -16   6       80.10      329.98    295.59 o 
 -10 -16   6       84.68      165.53    117.05 o 
  -9 -16   6     1232.52      714.93    191.75 o 
  -8 -16   6     1534.89     2085.00    496.59 o 
  -7 -16   6      141.74      161.15    196.11 o 
  -6 -16   6     1058.21      832.98    190.76 o 
  -5 -16   6      958.05     1048.51    484.76 o 
  -4 -16   6     1817.66     2039.53    229.48 o 
  -3 -16   6      566.74      689.97    140.66 o 
  -2 -16   6     1760.25     1987.20    219.10 o 
  -1 -16   6     4950.69     5690.29    400.26 o 
   0 -16   6      194.02      -50.67    177.35 o 
   1 -16   6      524.09      522.86    147.72 o 
   2 -16   6       92.83      173.88    248.29 o 
   3 -16   6     1339.67     1515.17    378.35 o 
   4 -16   6     3587.06     3927.14    526.51 o 
   5 -16   6      219.05      564.44    187.43 o 
   6 -16   6      257.99      389.55    142.98 o 
 -12 -15   6      293.83      276.81    189.18 o 
 -11 -15   6      218.91      221.69    130.66 o 
 -10 -15   6        0.55      -87.73     87.73 o 
  -9 -15   6      382.85      341.88    120.07 o 
  -8 -15   6      408.18      345.29    110.22 o 
  -7 -15   6       39.04      149.76     86.51 o 
  -6 -15   6     4434.39     4356.28    345.69 o 
  -5 -15   6     2782.08     2744.51    228.88 o 
  -4 -15   6      659.27      229.61    130.26 o 
  -3 -15   6     3567.82     3397.87    240.84 o 
  -2 -15   6      830.82      845.62    179.75 o 
  -1 -15   6      231.49      257.19    135.16 o 
   0 -15   6       10.71      402.00    141.88 o 
   1 -15   6      600.57      411.46    157.40 o 
   2 -15   6      121.07      112.67    135.61 o 
   3 -15   6       50.61      112.67    124.56 o 
   4 -15   6     1116.31      815.82    288.64 o 
   5 -15   6      981.29     1143.61    309.00 o 
   6 -15   6      866.06      764.57    187.43 o 
   7 -15   6      226.20      326.55    174.97 o 
 -13 -14   6      109.08      307.41    212.82 o 
 -12 -14   6      876.47     1081.55    244.19 o 
 -11 -14   6       14.32      267.77    248.29 o 
 -10 -14   6      101.64      360.99    134.67 o 
  -9 -14   6      584.68      450.11    100.15 o 
  -8 -14   6      369.20      411.85    117.64 o 
  -7 -14   6     1704.37     1889.98    187.25 o 
  -6 -14   6     9579.69    10908.75    359.51 o 
  -5 -14   6      803.37      751.63    138.17 o 
  -4 -14   6     1646.57     1866.27    244.99 o 
  -3 -14   6        5.41      310.19     88.52 o 
  -2 -14   6      423.33      475.57    131.87 o 
  -1 -14   6       14.34       28.80    118.26 o 
   0 -14   6      193.74       67.38    134.61 o 
   1 -14   6      532.91      378.35    118.96 o 
   2 -14   6      156.86      137.15    153.71 o 
   3 -14   6        4.74      173.41    177.35 o 
   4 -14   6      420.12      212.82    148.05 o 
   5 -14   6      116.08      369.64    142.98 o 
   6 -14   6      360.20      498.95    390.18 o 
   7 -14   6      303.16      492.29    174.98 o 
   8 -14   6      954.72      635.63    204.54 o 
 -13 -13   6       41.32      283.76    283.76 o 
 -12 -13   6       41.85       56.75    141.88 o 
 -11 -13   6      476.95      467.11    176.98 o 
 -10 -13   6       94.34        0.00     83.60 o 
  -9 -13   6        7.24      295.91    105.40 o 
  -8 -13   6        0.03     -110.99    185.64 o 
  -7 -13   6       19.58      136.54     72.31 o 
  -6 -13   6        0.15      204.52     85.56 o 
  -5 -13   6     2055.86     2390.01    207.60 o 
  -4 -13   6       55.01      250.91     85.76 o 
  -3 -13   6     2380.41     2017.67    390.18 o 
  -2 -13   6      961.27      648.89    138.17 o 
  -1 -13   6      522.36      440.49    115.18 o 
   0 -13   6     1162.71     1426.13    293.68 o 
   1 -13   6     1934.94     1504.21    268.27 o 
   2 -13   6     1291.30      804.00    378.35 o 
   3 -13   6     1430.42      864.34    231.83 o 
   4 -13   6     1445.59     1324.63    305.99 o 
   5 -13   6     3893.12     4194.63    393.51 o 
   6 -13   6     2223.29     2506.97    366.53 o 
   7 -13   6      350.34      206.52    124.57 o 
   8 -13   6       69.88      275.88    174.97 o 
 -13 -12   6      391.53      316.28    201.00 o 
 -12 -12   6      215.22      197.06    126.90 o 
 -11 -12   6      442.04      270.18    136.97 o 
 -10 -12   6      587.20      761.47    134.67 o 
  -9 -12   6      121.47      331.06    100.33 o 
  -8 -12   6     1778.01     1461.66    185.09 o 
  -7 -12   6      758.45      581.18    181.58 o 
  -6 -12   6     2131.11     2064.97    232.99 o 
  -5 -12   6      113.20      128.80     71.08 o 
  -4 -12   6      111.85      134.84    101.99 o 
  -3 -12   6     9379.18     9677.58    346.44 o 
  -2 -12   6      232.66      202.75    104.46 o 
  -1 -12   6      217.93      319.09     98.99 o 
   0 -12   6    13075.09    13653.11    331.75 o 
   1 -12   6      658.84      425.07    204.79 o 
   2 -12   6        1.06      171.63    143.48 o 
   3 -12   6      402.22      417.85    169.05 o 
   4 -12   6     3621.82     3524.77    567.53 o 
   5 -12   6     5239.78     5926.79    614.82 o 
   6 -12   6      144.08      269.58    118.05 o 
   7 -12   6      174.91       31.92    508.41 o 
   8 -12   6      518.06      376.20    164.25 o 
   9 -12   6       86.97      588.22    319.24 o 
 -13 -11   6        1.95       61.48    130.41 o 
 -12 -11   6     1158.74     1459.99    306.30 o 
 -11 -11   6      286.24      183.26    102.44 o 
 -10 -11   6      613.33      641.50    125.29 o 
  -9 -11   6        9.70       49.74    227.94 o 
  -8 -11   6       48.29       61.79     80.67 o 
  -7 -11   6     7012.49     7453.56    280.01 o 
  -6 -11   6        0.55      210.71     74.58 o 
  -5 -11   6      163.95      177.62    133.11 o 
  -4 -11   6    15222.05    16023.25    270.04 o 
  -3 -11   6      354.38      550.30    143.35 o 
  -2 -11   6      621.86      535.46    106.24 o 
  -1 -11   6     1032.61     1332.63    241.35 o 
   0 -11   6       44.10      235.67     96.92 o 
   1 -11   6     9761.41    10021.46    242.33 o 
   2 -11   6     7189.01     7507.43    243.75 o 
   3 -11   6      383.29      560.01    100.70 o 
   4 -11   6     1845.93     1677.25    275.60 o 
   5 -11   6      541.72      520.24    166.92 o 
   6 -11   6       28.83       65.96    152.99 o 
   7 -11   6     1819.64     1684.56    792.18 o 
   8 -11   6      348.76      745.75    318.68 o 
   9 -11   6      761.97      865.33    366.53 o 
  10 -11   6      113.80      379.38    212.82 o 
 -14 -10   6        0.12     -307.41    307.41 o 
 -13 -10   6        3.56       95.98    236.47 o 
 -12 -10   6      463.86      405.42     84.79 o 
 -11 -10   6      131.01       94.59    156.06 o 
 -10 -10   6      413.42      292.32     71.08 o 
  -9 -10   6     7775.17     8098.83    288.95 o 
  -8 -10   6      200.62      168.50     85.75 o 
  -7 -10   6     1322.83     1392.09    235.51 o 
  -6 -10   6     1927.41     1534.67    172.23 o 
  -5 -10   6     3640.06     3671.79    285.79 o 
  -4 -10   6    25366.19    25702.40    508.25 o 
  -3 -10   6      753.70      785.00    121.66 o 
  -2 -10   6      984.06      957.21    145.10 o 
  -1 -10   6    14007.20    14329.22    396.18 o 
   0 -10   6      185.57      185.67     75.47 o 
   1 -10   6     4374.54     4749.61    310.47 o 
   2 -10   6     2557.37     2810.31    261.09 o 
   3 -10   6     1121.02      845.37    151.41 o 
   4 -10   6     4857.94     5389.96    214.68 o 
   5 -10   6      243.33      161.15    113.90 o 
   6 -10   6       69.18      510.10    170.26 o 
   7 -10   6     5751.70     6020.48    898.59 o 
   8 -10   6      192.86      346.17    342.88 o 
   9 -10   6      823.13      808.08    209.26 o 
  10 -10   6      180.73      462.19    181.66 o 
  11 -10   6      254.93      174.99    145.74 o 
 -14  -9   6      128.11      189.18    236.47 o 
 -13  -9   6      672.15      547.67    185.49 o 
 -12  -9   6      190.21      292.63     90.75 o 
 -11  -9   6     1057.15      958.92    170.29 o 
 -10  -9   6       84.53      249.78    120.19 o 
  -9  -9   6      107.80      158.77    143.32 o 
  -8  -9   6     1974.73     2146.03    210.42 o 
  -7  -9   6      214.17      221.59     70.25 o 
  -6  -9   6       27.70      206.20    322.34 o 
  -5  -9   6    10531.63    10710.21    327.11 o 
  -4  -9   6      618.12      422.36    204.79 o 
  -3  -9   6     1397.67     1298.14    167.10 o 
  -2  -9   6       31.81       60.71    113.09 o 
  -1  -9   6     1780.78     1731.73    170.66 o 
   0  -9   6     4549.40     4583.62    270.93 o 
   1  -9   6     2402.88     2675.27    205.92 o 
   2  -9   6     5550.45     5429.86    270.39 o 
   3  -9   6     4443.76     4514.61    246.60 o 
   4  -9   6     2514.94     2368.39    234.87 o 
   5  -9   6     1492.77     1614.15    182.35 o 
   6  -9   6      573.31      407.15    104.03 o 
   7  -9   6       17.04      188.15    331.06 o 
   8  -9   6     8647.76     9418.23    568.02 o 
   9  -9   6      302.67      402.00    189.18 o 
  10  -9   6        2.12       12.90    449.29 o 
  11  -9   6      725.91      945.88    283.76 o 
 -14  -8   6       11.83      307.41    236.47 o 
 -13  -8   6     1306.78     1295.94    346.80 o 
 -12  -8   6       92.70      121.19    116.35 o 
 -11  -8   6       55.68      283.76    100.33 o 
 -10  -8   6        3.89       73.90     71.48 o 
  -9  -8   6     1568.37     1511.31    219.44 o 
  -8  -8   6     3158.76     2805.15    179.53 o 
  -7  -8   6      643.43      629.13     97.76 o 
  -6  -8   6     3177.10     3145.32    186.67 o 
  -5  -8   6    11341.25    11929.66    385.61 o 
  -4  -8   6       16.38      -44.44     95.57 o 
  -3  -8   6     3626.90     3385.65    194.55 o 
  -2  -8   6    13936.17    14639.71    420.05 o 
  -1  -8   6      110.74      129.81     86.53 o 
   0  -8   6      173.08      290.19     88.08 o 
   1  -8   6       14.10       30.60     75.09 o 
   2  -8   6     2050.79     2365.03    143.80 o 
   3  -8   6    20552.20    20431.57    377.55 o 
   4  -8   6     3390.53     3578.45    286.71 o 
   5  -8   6      301.09      416.64     95.39 o 
   6  -8   6     2989.70     2885.36    203.05 o 
   7  -8   6     1905.54     1909.01    230.89 o 
   8  -8   6     1255.66      762.84    214.35 o 
   9  -8   6      389.31      308.80    236.47 o 
  10  -8   6     1763.96     2311.06    342.47 o 
  11  -8   6       10.34      216.76    139.65 o 
  12  -8   6      953.90      957.71    288.64 o 
 -14  -7   6      634.09      543.12    283.76 o 
 -13  -7   6       10.31     -118.24    118.24 o 
 -12  -7   6     1930.33     2180.55    210.72 o 
 -11  -7   6        4.28      231.58     92.39 o 
 -10  -7   6      802.75      692.23    134.67 o 
  -9  -7   6     4337.57     4752.93    263.93 o 
  -8  -7   6     2884.34     2520.54    212.33 o 
  -7  -7   6     1537.60     1427.58    144.77 o 
  -6  -7   6      447.62      383.51     77.47 o 
  -5  -7   6      184.53      192.91     68.26 o 
  -4  -7   6     1921.27     2335.75    139.63 o 
  -3  -7   6      872.42      714.72     98.98 o 
  -2  -7   6     1971.97     2117.47    146.65 o 
  -1  -7   6      323.76      594.59     93.46 o 
   0  -7   6      715.18      496.20     99.90 o 
   1  -7   6      288.07      228.59     73.95 o 
   2  -7   6     2343.47     3208.65    146.01 o 
   3  -7   6    17628.29    16776.82    592.13 o 
   4  -7   6    36648.48    38324.09    594.07 o 
   5  -7   6     3842.43     4245.20    249.32 o 
   6  -7   6      182.05      254.72    154.79 o 
   7  -7   6     4995.67     5533.15    228.83 o 
   8  -7   6       43.13      323.18    165.53 o 
   9  -7   6        1.96      -23.65    248.29 o 
  10  -7   6      494.95      348.48    142.98 o 
  11  -7   6      294.51      365.70    366.53 o 
  12  -7   6       51.43      243.94    158.19 o 
 -14  -6   6        7.22      227.01    224.65 o 
 -13  -6   6       16.92      650.29    183.93 o 
 -12  -6   6      554.41      485.84    141.88 o 
 -11  -6   6       68.82       38.43     91.27 o 
 -10  -6   6      492.33      434.08     99.53 o 
  -9  -6   6      194.18      290.18     81.88 o 
  -8  -6   6     6642.26     7064.24    378.86 o 
  -7  -6   6     1495.02     1845.10    171.92 o 
  -6  -6   6      119.36      229.65     71.21 o 
  -5  -6   6      866.99      788.00    112.59 o 
  -4  -6   6     5581.10     5248.97    193.33 o 
  -3  -6   6     2931.94     2719.19    122.87 o 
  -2  -6   6      242.71      250.50    102.39 o 
  -1  -6   6        5.22      -59.54     59.54 o 
   0  -6   6     1452.81     2226.12    129.25 o 
   1  -6   6     5599.79     5308.51    194.21 o 
   2  -6   6     1229.61     1442.76    157.84 o 
   3  -6   6     2228.57     1866.99    163.83 o 
   4  -6   6       83.43       47.10    109.28 o 
   5  -6   6      391.79      364.67     81.92 o 
   6  -6   6     4791.86     5070.46    271.71 o 
   7  -6   6     1933.67     1643.70    188.22 o 
   8  -6   6       23.55       70.03    161.85 o 
   9  -6   6      689.06      721.24    217.37 o 
  10  -6   6       28.10      192.91    128.82 o 
  11  -6   6       24.74       55.18    165.53 o 
  12  -6   6     1340.73     1224.20    437.47 o 
  13  -6   6      442.97      320.14    107.73 o 
 -14  -5   6       28.65      273.63    567.53 o 
 -13  -5   6      197.98      421.21    265.97 o 
 -12  -5   6       50.30       53.73    124.14 o 
 -11  -5   6     1198.09      976.75    227.77 o 
 -10  -5   6      155.01      203.53     93.60 o 
  -9  -5   6      307.08      193.91     94.59 o 
  -8  -5   6     1497.24     1638.60    194.55 o 
  -7  -5   6       21.67      -66.87     66.87 o 
  -6  -5   6     1770.56     1572.06    184.70 o 
  -5  -5   6     3397.83     3331.90    192.25 o 
  -4  -5   6     3177.10     3648.53    145.76 o 
  -3  -5   6     2778.84     2492.60    122.87 o 
  -2  -5   6     1218.78     1235.67     96.52 o 
  -1  -5   6     1225.19      830.81    113.55 o 
   0  -5   6     3736.41     3338.42    155.69 o 
   1  -5   6    20692.91    20431.02    327.66 o 
   2  -5   6     4377.61     4247.86    175.34 o 
   3  -5   6      473.88      550.11     86.55 o 
   4  -5   6    10545.06    10367.52    312.49 o 
   5  -5   6       19.78      134.29     85.33 o 
   6  -5   6     1913.84     2259.55    206.65 o 
   7  -5   6      537.90      362.64    170.66 o 
   8  -5   6     1427.46      813.04    151.85 o 
   9  -5   6     1094.49      761.42    146.69 o 
  10  -5   6        0.05      234.65    107.73 o 
  11  -5   6      110.28      161.89    107.73 o 
  12  -5   6       85.85      218.39    141.39 o 
  13  -5   6       78.31       40.54    201.00 o 
 -13  -4   6      247.92      509.95    177.35 o 
 -12  -4   6      884.70      630.44    152.42 o 
 -11  -4   6      713.05      771.53    151.41 o 
 -10  -4   6       21.05       79.74     83.54 o 
  -9  -4   6     1912.18     1853.05    259.94 o 
  -8  -4   6     2793.27     2833.85    271.96 o 
  -7  -4   6      476.90      421.28     87.52 o 
  -6  -4   6     2280.85     2423.08    227.23 o 
  -5  -4   6       13.26        7.79     50.47 o 
  -4  -4   6     5276.36     5614.68    181.20 o 
  -3  -4   6     7514.52     7452.66    216.98 o 
  -2  -4   6      779.55      221.97    208.38 o 
  -1  -4   6    94009.77    99497.20  35295.16 o 
   0  -4   6     2935.21     2918.79    121.63 o 
   1  -4   6     7329.04     7703.69    262.69 o 
   2  -4   6        1.92      -74.32     74.32 o 
   3  -4   6      944.71      649.65     91.73 o 
   4  -4   6     5320.11     4590.43    185.66 o 
   5  -4   6    12194.47    12150.34    328.70 o 
   6  -4   6      124.14       99.53     92.16 o 
   7  -4   6     2742.08     2922.95    244.14 o 
   8  -4   6      487.21      445.56     95.95 o 
   9  -4   6     1050.07      772.53    132.96 o 
  10  -4   6      390.56      432.74    164.72 o 
  11  -4   6       47.12      402.00    189.18 o 
  12  -4   6      411.28      127.10    413.82 o 
  13  -4   6       97.26      408.45    181.66 o 
  14  -4   6        3.92      255.39    124.57 o 
 -13  -3   6      601.38      589.75    307.41 o 
 -12  -3   6      216.80      205.50    163.36 o 
 -11  -3   6     1493.07     1237.72    224.85 o 
 -10  -3   6        4.28      125.29     93.09 o 
  -9  -3   6      488.82      352.63    110.65 o 
  -8  -3   6     4777.83     4744.60    211.62 o 
  -7  -3   6      274.07      242.26    102.39 o 
  -6  -3   6      108.05       91.39    157.01 o 
  -5  -3   6     3973.67     3397.43    136.81 o 
  -4  -3   6       17.40      124.30     50.20 o 
  -3  -3   6    11398.17    11328.17    384.58 o 
  -2  -3   6    12123.67    11619.44    375.94 o 
  -1  -3   6      860.56      654.26    143.35 o 
   0  -3   6   138827.59   137880.89   1090.40 o 
   1  -3   6    11735.16    11404.64    226.95 o 
   2  -3   6      686.51      515.90    100.74 o 
   3  -3   6     8214.65     7396.69    236.30 o 
   4  -3   6      832.52      699.01    118.54 o 
   5  -3   6    15491.22    15001.57    441.00 o 
   6  -3   6     4177.47     3669.30    240.08 o 
   7  -3   6     1897.26     1757.02    263.97 o 
   8  -3   6     6556.49     7740.65    303.77 o 
   9  -3   6       53.44      -36.39    133.11 o 
  10  -3   6      428.18      353.79    110.22 o 
  11  -3   6     1889.12     2048.83    402.00 o 
  12  -3   6      474.94      476.58    188.09 o 
  13  -3   6       15.37      552.48    164.25 o 
  14  -3   6        1.93      165.53    164.25 o 
 -13  -2   6       64.06      299.25    354.71 o 
 -12  -2   6     1298.77     1244.74    256.91 o 
 -11  -2   6       27.34      143.67     96.11 o 
 -10  -2   6      233.89      339.66     88.63 o 
  -9  -2   6      265.44      237.50     99.54 o 
  -8  -2   6     1580.03     1553.98    255.07 o 
  -7  -2   6     3904.05     3928.26    213.89 o 
  -6  -2   6      257.73      296.44    122.63 o 
  -5  -2   6    16680.22    16617.55    395.43 o 
  -4  -2   6     2615.81     2042.14    112.88 o 
  -3  -2   6      660.78      578.15     67.14 o 
  -2  -2   6    27852.81    27092.66    568.51 o 
  -1  -2   6        1.24      -70.94    113.51 o 
   0  -2   6        2.96      161.44     53.86 o 
   1  -2   6     3975.89     3508.54    125.60 o 
   2  -2   6     1905.89     1449.75    165.14 o 
   3  -2   6     2421.07     2760.87    123.73 o 
   4  -2   6     4372.38     4596.90    167.10 o 
   5  -2   6      234.00      229.11     63.55 o 
   6  -2   6    12687.44    13441.09    357.55 o 
   7  -2   6       76.52       30.62     69.42 o 
   8  -2   6      262.41      597.40     93.40 o 
   9  -2   6     1122.81     1022.88    196.30 o 
  10  -2   6      580.04      459.08    153.76 o 
  11  -2   6      495.96      491.12    121.35 o 
  12  -2   6      523.89      356.96    189.18 o 
  13  -2   6       32.45      294.27    165.53 o 
  14  -2   6      850.57      807.83    255.82 o 
  15  -2   6      469.81      366.53    244.19 o 
 -13  -1   6       65.66      128.58    130.66 o 
 -12  -1   6     1631.31     1182.53    238.07 o 
 -11  -1   6      447.36      239.52    133.05 o 
 -10  -1   6       29.02      110.56     98.52 o 
  -9  -1   6       71.19      325.15     96.21 o 
  -8  -1   6      497.60      307.72     82.64 o 
  -7  -1   6      606.30      503.69    131.06 o 
  -6  -1   6     2182.50     2732.75    210.62 o 
  -5  -1   6     1725.92     1417.33    168.31 o 
  -4  -1   6    14824.05    13839.48    336.19 o 
  -3  -1   6     1839.81     1860.67    127.55 o 
  -2  -1   6     1234.25     1075.61    125.79 o 
  -1  -1   6     1504.90     1356.99    159.26 o 
   0  -1   6     2288.49     2113.39    198.39 o 
   1  -1   6    17178.34    16310.51    277.97 o 
   2  -1   6     6040.21     5170.23    153.02 o 
   3  -1   6      532.69      300.32     68.90 o 
   4  -1   6     5162.56     4848.24    155.54 o 
   5  -1   6     5009.83     4852.45    190.90 o 
   6  -1   6      319.54      211.37     78.50 o 
   7  -1   6    29824.17    31896.21    448.83 o 
   8  -1   6     4746.38     4610.51    273.27 o 
   9  -1   6     1375.29     1214.53    194.06 o 
  10  -1   6     6284.29     6311.64    236.90 o 
  11  -1   6     2386.46     2631.06    242.00 o 
  12  -1   6      908.53      969.79    209.76 o 
  13  -1   6      343.67      470.45    158.19 o 
  14  -1   6      288.49      338.01    135.61 o 
  15  -1   6      312.23      213.95    224.65 o 
 -13   0   6      109.02      332.54    130.66 o 
 -12   0   6        9.26      315.64    378.35 o 
 -11   0   6      154.74      100.26    165.87 o 
 -10   0   6       33.43      131.41     85.76 o 
  -9   0   6      938.12      897.29    174.83 o 
  -8   0   6     4892.05     4605.04    200.82 o 
  -7   0   6      172.85      289.85     78.14 o 
  -6   0   6     6711.48     6767.73    251.86 o 
  -5   0   6    36862.58    37990.54    500.59 o 
  -4   0   6       11.19       10.13     75.09 o 
  -3   0   6      250.57      346.61     71.68 o 
  -2   0   6     3355.86     3290.38    122.72 o 
  -1   0   6      435.15      400.23     68.03 o 
   0   0   6      605.40     1051.94    136.03 o 
   1   0   6    16844.41    16394.33    382.95 o 
   2   0   6      482.77      447.39     73.42 o 
   3   0   6     1595.17      913.82    168.43 o 
   4   0   6     4070.90     3899.57    130.75 o 
   5   0   6     5194.47     5142.11    192.43 o 
   6   0   6     3572.81     3430.46    187.72 o 
   7   0   6      393.21      436.86    123.05 o 
   8   0   6      784.45      667.04    144.77 o 
   9   0   6     1005.48      698.60    105.53 o 
  10   0   6       37.27      188.57     95.57 o 
  11   0   6      644.49      685.79    145.19 o 
  12   0   6      293.61      402.00    145.74 o 
  13   0   6       52.23      148.98    307.41 o 
  14   0   6       38.52       18.92    157.40 o 
  15   0   6      361.78      431.93    354.71 o 
 -12   1   6       18.95      246.60    113.51 o 
 -11   1   6      561.22      514.35     93.55 o 
 -10   1   6     1298.75     1584.20    300.94 o 
  -9   1   6        9.68     -135.27    143.36 o 
  -8   1   6       73.06      294.05     85.76 o 
  -7   1   6     1106.86     1333.31    163.80 o 
  -6   1   6       22.45      192.01     69.44 o 
  -5   1   6    12119.90    13244.13    378.86 o 
  -4   1   6     2527.45     2645.74    177.48 o 
  -3   1   6      576.53      629.20     90.00 o 
  -2   1   6      433.02      694.44    133.11 o 
  -1   1   6     2035.00     1941.00    171.14 o 
   0   1   6      756.70      668.25    119.46 o 
   1   1   6    31616.99    32422.42    486.81 o 
   2   1   6    12468.00    11838.12    223.10 o 
   3   1   6    61235.98    62155.63    631.62 o 
   4   1   6    13939.19    13403.17    252.05 o 
   5   1   6       53.42       19.14     50.76 o 
   6   1   6     2760.67     2003.12    139.94 o 
   7   1   6     1885.60     1953.64    144.09 o 
   8   1   6     5949.86     6360.19    334.49 o 
   9   1   6       80.61        0.53    109.07 o 
  10   1   6      949.62      652.69    161.11 o 
  11   1   6      152.08      326.82     88.89 o 
  12   1   6     5197.22     5020.06    346.96 o 
  13   1   6       92.02       82.76    107.64 o 
  14   1   6      110.18      271.94    319.24 o 
  15   1   6      256.56      353.58    174.97 o 
  16   1   6      106.46      236.47    236.47 o 
 -12   2   6      874.02      818.68    242.02 o 
 -11   2   6      921.42      770.89    260.12 o 
 -10   2   6     1182.69     1327.38    196.55 o 
  -9   2   6     8020.34    10038.62    493.37 o 
  -8   2   6       49.64      370.20    100.15 o 
  -7   2   6      748.66      727.16    107.29 o 
  -6   2   6        1.82      -29.19     75.47 o 
  -5   2   6      153.51      107.28     66.05 o 
  -4   2   6    11600.61    12902.39    348.09 o 
  -3   2   6        8.72       -3.02     66.05 o 
  -2   2   6      307.64      281.02     60.92 o 
  -1   2   6    54986.70    55032.68    484.33 o 
   0   2   6       70.88      133.44     40.13 o 
   1   2   6      716.64      687.14     98.98 o 
   2   2   6    12411.17    11770.27    244.03 o 
   3   2   6     6491.64     6031.67    359.66 o 
   4   2   6     2956.45     2417.27    209.72 o 
   5   2   6    10907.73    10499.88    238.88 o 
   6   2   6      141.13      224.00    102.39 o 
   7   2   6     4405.63     5252.38    201.50 o 
   8   2   6     3241.02     3294.30    216.25 o 
   9   2   6     1817.83     2186.82    226.11 o 
  10   2   6        7.57      180.87     73.86 o 
  11   2   6      559.04      546.16    159.76 o 
  12   2   6     3611.64     3857.58    282.24 o 
  13   2   6      854.59     1092.74    484.76 o 
  14   2   6      123.41     -201.00    201.00 o 
  15   2   6      408.98      510.78    164.72 o 
  16   2   6      104.92      300.96    189.18 o 
 -12   3   6     1106.23      655.95    187.43 o 
 -11   3   6      501.01      394.12    148.05 o 
 -10   3   6      154.44      218.74     90.75 o 
  -9   3   6      424.33      673.10    148.94 o 
  -8   3   6     1751.62     1694.15    321.28 o 
  -7   3   6      538.41      496.76     96.44 o 
  -6   3   6     2315.38     2509.29    235.51 o 
  -5   3   6     4258.45     4698.29    244.77 o 
  -4   3   6     1128.82     1496.60    167.60 o 
  -3   3   6     1328.84     1286.90    197.93 o 
  -2   3   6        7.38      -81.92     81.92 o 
  -1   3   6        0.97      -49.30     54.61 o 
   0   3   6    10636.57     9523.54    292.15 o 
   1   3   6     1198.84     1159.80    119.93 o 
   2   3   6    16918.66    16176.24    279.78 o 
   3   3   6     9376.79     8571.19    392.68 o 
   4   3   6      768.33      722.58     98.98 o 
   5   3   6     4502.13     4329.41    150.29 o 
   6   3   6        0.40      -32.68     61.91 o 
   7   3   6     9677.16     9694.42    306.44 o 
   8   3   6    26024.82    26310.78    481.26 o 
   9   3   6     1593.48     1475.97    217.87 o 
  10   3   6      411.19      644.94    134.08 o 
  11   3   6     1688.41     2098.23    217.53 o 
  12   3   6      562.25      789.26    167.95 o 
  13   3   6     4421.04     5618.29    454.15 o 
  14   3   6       34.99      390.18    150.49 o 
  15   3   6      250.14      331.06    133.77 o 
  16   3   6      224.29      319.24    150.49 o 
 -11   4   6      197.58      219.78    135.61 o 
 -10   4   6      326.34      559.30    187.43 o 
  -9   4   6      339.83      100.54    107.30 o 
  -8   4   6       32.92       73.20     90.70 o 
  -7   4   6      695.57      489.32    125.30 o 
  -6   4   6      213.72      236.47     87.82 o 
  -5   4   6      213.64      451.30     88.51 o 
  -4   4   6     8932.11     9492.28    525.63 o 
  -3   4   6      240.01      244.20     71.21 o 
  -2   4   6     9096.89     9785.91    354.44 o 
  -1   4   6      271.19      155.39     78.50 o 
   0   4   6     4360.45     4343.03    151.85 o 
   1   4   6     8725.80     9303.75    285.88 o 
   2   4   6      560.28      351.87     65.00 o 
   3   4   6      552.53      341.70     57.62 o 
   4   4   6    11517.92     9922.02    309.89 o 
   5   4   6      161.17       72.68     49.39 o 
   6   4   6        5.01      111.79     54.09 o 
   7   4   6     7466.53     6780.65    252.57 o 
   8   4   6     2461.07     2357.26    170.57 o 
   9   4   6    14691.08    15269.27    336.43 o 
  10   4   6      426.88      480.18     98.98 o 
  11   4   6     2588.28     3050.29    198.90 o 
  12   4   6      655.56      565.30    133.39 o 
  13   4   6       97.57       78.85    265.67 o 
  14   4   6      462.69      918.97    242.02 o 
  15   4   6      143.11       97.08    165.53 o 
  16   4   6       70.96     -183.93    183.93 o 
 -11   5   6      138.41      -29.56    165.53 o 
 -10   5   6      274.73      125.70    271.94 o 
  -9   5   6      534.76      184.45    118.05 o 
  -8   5   6       99.16      126.29    124.52 o 
  -7   5   6     2258.88     2668.85    484.14 o 
  -6   5   6      234.22      422.14    100.63 o 
  -5   5   6      115.88      232.94     82.99 o 
  -4   5   6     8743.13    10121.98    336.19 o 
  -3   5   6        0.23      228.38     66.05 o 
  -2   5   6     3815.76     4079.04    169.91 o 
  -1   5   6    46555.80    47921.55    583.42 o 
   0   5   6      580.85      483.25     76.42 o 
   1   5   6      337.02      296.69     49.75 o 
   2   5   6       20.01       98.84     39.37 o 
   3   5   6     1334.56      888.38    115.05 o 
   4   5   6    15701.11    13848.09    345.52 o 
   5   5   6      727.89      479.39     78.14 o 
   6   5   6      171.54      172.13     75.09 o 
   7   5   6    34124.60    35688.54    406.63 o 
   8   5   6       26.44       85.29     92.16 o 
   9   5   6      810.84      804.99    163.83 o 
  10   5   6    15667.78    17443.04    304.23 o 
  11   5   6     1929.89     1944.63    204.29 o 
  12   5   6     2164.12     2103.34    215.02 o 
  13   5   6      315.42      258.20     65.52 o 
  14   5   6       37.63      115.45    319.24 o 
  15   5   6     1732.96     1826.24    626.65 o 
  16   5   6       66.99      244.82    135.61 o 
 -11   6   6       23.48      365.45    165.53 o 
 -10   6   6       41.14       63.99    135.61 o 
  -9   6   6      161.86      261.60    130.66 o 
  -8   6   6       29.03      240.11    107.73 o 
  -7   6   6      806.14      889.64    172.56 o 
  -6   6   6      489.37      383.73    129.70 o 
  -5   6   6     6661.53     6486.46    416.89 o 
  -4   6   6       35.69      280.48     89.69 o 
  -3   6   6      145.76      365.12     84.69 o 
  -2   6   6     4664.80     4323.83    185.66 o 
  -1   6   6       92.93      197.78     65.78 o 
   0   6   6    23070.92    24040.78   1111.41 o 
   1   6   6       52.98       79.65     49.58 o 
   2   6   6     7615.74     6561.28    177.60 o 
   3   6   6    39691.71    39093.50    610.96 o 
   4   6   6    13965.69    12793.38    292.15 o 
   5   6   6     3285.63     2637.13    150.04 o 
   6   6   6    11132.67    11699.46    409.58 o 
   7   6   6     7251.00     7542.09    290.12 o 
   8   6   6     3417.80     3896.69    195.83 o 
   9   6   6     1112.34      945.39    148.19 o 
  10   6   6     5753.13     5983.45    456.86 o 
  11   6   6     3473.64     4057.84    200.38 o 
  12   6   6      692.44      380.06    189.91 o 
  13   6   6     2973.10     3410.90    281.31 o 
  14   6   6      558.79      425.65    224.65 o 
  15   6   6       74.89      266.03    236.47 o 
  16   6   6       43.77      281.14    295.59 o 
 -10   7   6      391.76      181.71    366.53 o 
  -9   7   6      105.91      320.55    201.00 o 
  -8   7   6      320.35      196.13    141.39 o 
  -7   7   6      325.12      535.84    169.14 o 
  -6   7   6      843.64      723.91    160.44 o 
  -5   7   6     1646.63     1929.60    314.35 o 
  -4   7   6     1113.02     1341.62    185.92 o 
  -3   7   6      446.63      451.25     85.33 o 
  -2   7   6    15076.11    14540.21    291.11 o 
  -1   7   6       64.92      -49.92     77.40 o 
   0   7   6      175.77      179.62     51.16 o 
   1   7   6     1325.94     1591.60    149.79 o 
   2   7   6     1889.53     1841.36    124.20 o 
   3   7   6    38097.28    38826.43    390.39 o 
   4   7   6      430.31      311.44     61.91 o 
   5   7   6     3542.40     3396.74    133.11 o 
   6   7   6    23771.70    26374.29    484.67 o 
   7   7   6     9833.45     9544.38    365.21 o 
   8   7   6      245.37      281.07     79.54 o 
   9   7   6     4365.90     4126.69    232.01 o 
  10   7   6       83.79       32.30     95.22 o 
  11   7   6     3181.73     3330.16    228.68 o 
  12   7   6      664.65      517.95    130.26 o 
  13   7   6      162.65      120.47    105.37 o 
  14   7   6     1209.62     1395.18    402.00 o 
  15   7   6        2.00       53.21    236.47 o 
  16   7   6      208.36      275.88    161.11 o 
 -10   8   6       30.33      557.68    198.57 o 
  -9   8   6        5.06      185.80    271.94 o 
  -8   8   6       66.67      277.60    354.71 o 
  -7   8   6     1879.06     1321.94    283.76 o 
  -6   8   6      378.81      472.94    165.53 o 
  -5   8   6      383.82      451.97     92.96 o 
  -4   8   6      415.46      299.43     87.60 o 
  -3   8   6        0.31      127.64    112.63 o 
  -2   8   6      120.84      207.73     83.86 o 
  -1   8   6      845.58      987.23    143.10 o 
   0   8   6     3195.38     3243.17    199.96 o 
   1   8   6      308.05      319.64     64.21 o 
   2   8   6      504.54      413.35     73.42 o 
   3   8   6      374.36      207.59     85.33 o 
   4   8   6        4.79      182.22     54.67 o 
   5   8   6     1497.20     1592.60    148.73 o 
   6   8   6     1107.64      750.85    110.91 o 
   7   8   6      360.07      132.38     98.98 o 
   8   8   6       58.35       28.76    105.81 o 
   9   8   6      216.79      282.45     75.09 o 
  10   8   6      112.92      302.95     99.36 o 
  11   8   6      374.31      315.24    100.74 o 
  12   8   6      182.68      -63.67     92.36 o 
  13   8   6     1365.55     1070.75    175.34 o 
  14   8   6      147.71      333.55    260.12 o 
  15   8   6        5.70      201.00    130.06 o 
  16   8   6      250.74      579.35    183.93 o 
  -9   9   6      251.53      508.41    167.21 o 
  -8   9   6      636.68      465.37    283.76 o 
  -7   9   6      564.36      413.82    167.21 o 
  -6   9   6      486.25      204.94    124.57 o 
  -5   9   6      427.88      603.00    183.93 o 
  -4   9   6     1862.03     2037.05    312.93 o 
  -3   9   6       61.58       50.67     58.19 o 
  -2   9   6      309.44      295.59     74.32 o 
  -1   9   6     1164.61     1141.35    196.37 o 
   0   9   6     3357.34     3306.34    185.66 o 
   1   9   6      322.20      244.35     81.92 o 
   2   9   6     2127.53     2143.65    136.31 o 
   3   9   6     1112.21     1213.52    137.93 o 
   4   9   6     1173.51     1075.65    122.87 o 
   5   9   6      155.67       88.49     92.16 o 
   6   9   6    15526.23    15423.93    385.37 o 
   7   9   6     5588.39     5650.89    260.63 o 
   8   9   6      248.96       25.75    133.11 o 
   9   9   6     2434.62     2528.68    192.77 o 
  10   9   6        2.97      192.48    139.94 o 
  11   9   6     2660.38     2823.08    223.10 o 
  12   9   6      160.46      283.12    100.17 o 
  13   9   6      790.57      825.41    177.83 o 
  14   9   6      212.48      263.76    107.73 o 
  15   9   6       50.92        5.25    147.72 o 
  16   9   6     1196.25      645.67    187.43 o 
  -8  10   6       59.45      300.66    170.26 o 
  -7  10   6        8.37     -236.47    236.47 o 
  -6  10   6       25.97      133.28     90.83 o 
  -5  10   6       70.43       82.76    319.24 o 
  -4  10   6     1423.76     1406.09    271.94 o 
  -3  10   6      265.56      282.06     93.92 o 
  -2  10   6       70.17      140.07     99.51 o 
  -1  10   6      966.32      965.46    179.72 o 
   0  10   6      137.73       31.90     56.54 o 
   1  10   6    12599.78    11894.99    329.66 o 
   2  10   6        9.54      108.56     64.23 o 
   3  10   6       23.96      199.15     98.98 o 
   4  10   6     4068.39     4259.62    194.74 o 
   5  10   6     5915.11     6139.03    219.95 o 
   6  10   6      415.83      406.23    163.83 o 
   7  10   6     3081.13     2932.66    207.09 o 
   8  10   6     1096.56      898.30    150.01 o 
   9  10   6      173.33      270.82     88.74 o 
  10  10   6      355.17      265.76    141.72 o 
  11  10   6      730.00      626.52    126.29 o 
  12  10   6     4313.90     4154.01    298.86 o 
  13  10   6      470.47      537.26    117.77 o 
  14  10   6       52.24      248.29    117.05 o 
  15  10   6       70.96      382.65    150.00 o 
  16  10   6        0.02      258.54    124.57 o 
  -8  11   6       18.65      -63.99    135.61 o 
  -7  11   6       60.69      334.25    224.65 o 
  -6  11   6     1605.31     2086.43    323.28 o 
  -5  11   6       29.19       30.40    189.18 o 
  -4  11   6     1354.85     1741.09    231.83 o 
  -3  11   6      434.86      403.15    121.54 o 
  -2  11   6        0.39      197.57     81.63 o 
  -1  11   6     7535.60     7279.23    241.30 o 
   0  11   6      589.93      452.79     72.81 o 
   1  11   6      965.62      671.49     98.54 o 
   2  11   6     3336.95     3208.23    188.65 o 
   3  11   6      602.39      567.68    129.64 o 
   4  11   6       44.13      130.75     87.18 o 
   5  11   6     2132.53     2321.05    186.40 o 
   6  11   6      223.34      212.01     55.15 o 
   7  11   6    12762.65    12873.10    320.70 o 
   8  11   6       21.83       75.67     98.98 o 
   9  11   6        4.78      243.05     79.54 o 
  10  11   6     6628.34     6930.32    241.47 o 
  11  11   6     1184.86     1113.69    218.51 o 
  12  11   6     2314.14     2375.58    246.86 o 
  13  11   6      123.68      217.89    101.52 o 
  14  11   6      295.14       83.39    212.82 o 
  15  11   6      745.81      660.43    295.59 o 
  16  11   6      171.15      261.36    248.29 o 
  -7  12   6      641.76      492.65    198.57 o 
  -6  12   6      265.14      260.12    165.53 o 
  -5  12   6     1500.70     1222.67    292.26 o 
  -4  12   6      912.94      568.71    164.72 o 
  -3  12   6     4254.73     4829.29    459.60 o 
  -2  12   6     1038.53     1194.32    314.95 o 
  -1  12   6       66.31       61.14    133.11 o 
   0  12   6    23574.41    23242.97    726.28 o 
   1  12   6      610.75      614.31    109.22 o 
   2  12   6      373.48      285.78     83.90 o 
   3  12   6     5883.05     6405.93    338.60 o 
   4  12   6     2673.26     3060.78    183.87 o 
   5  12   6      441.49      440.36     81.48 o 
   6  12   6     9308.31     9266.74    227.84 o 
   7  12   6      708.81      624.91     99.90 o 
   8  12   6     5402.02     5474.50    242.40 o 
   9  12   6      486.41      503.62    122.87 o 
  10  12   6      214.81      211.80     99.54 o 
  11  12   6      304.87      264.53     88.14 o 
  12  12   6      490.04      414.10     98.03 o 
  13  12   6      567.80      514.14    124.07 o 
  14  12   6      603.83      852.87    249.15 o 
  15  12   6       74.52      260.12    177.35 o 
  16  12   6       96.91      342.88    183.93 o 
  -6  13   6      286.75      420.08    141.39 o 
  -5  13   6     3582.57     4057.74    517.54 o 
  -4  13   6      224.66      307.41    150.49 o 
  -3  13   6     1237.81     1226.71    242.02 o 
  -2  13   6     1146.02      611.74    187.43 o 
  -1  13   6        5.56      153.32    125.50 o 
   0  13   6      278.51      331.06    105.90 o 
   1  13   6      452.77      519.39     91.73 o 
   2  13   6       27.70      103.42    126.29 o 
   3  13   6     4444.55     4870.99    222.09 o 
   4  13   6      168.55      222.61     71.99 o 
   5  13   6      171.86      183.71    126.29 o 
   6  13   6    27307.42    28549.75    751.65 o 
   7  13   6      731.24      521.19    103.06 o 
   8  13   6      708.88      658.73    119.93 o 
   9  13   6      415.59      497.90    102.74 o 
  10  13   6        3.19      201.51     99.54 o 
  11  13   6     1186.25     1171.79    173.27 o 
  12  13   6      250.13      227.72    107.50 o 
  13  13   6     2486.90     2552.33    367.86 o 
  14  13   6     1075.44      828.41    227.92 o 
  15  13   6       76.00      357.86    124.57 o 
  16  13   6        3.28     -128.19    158.19 o 
  -6  14   6      905.66      748.58    230.42 o 
  -5  14   6      652.55      526.68    181.66 o 
  -4  14   6     1082.29      908.90    249.15 o 
  -3  14   6      472.57      694.63    182.49 o 
  -2  14   6      167.51      472.94    165.53 o 
  -1  14   6     9448.00     8942.11    568.02 o 
   0  14   6      844.52      383.46    138.14 o 
   1  14   6     1198.17     1409.46    231.69 o 
   2  14   6    11470.57    12751.37    734.40 o 
   3  14   6     4908.77     5182.70    254.80 o 
   4  14   6       41.59      188.20     76.42 o 
   5  14   6     4543.22     4662.87    223.37 o 
   6  14   6      874.72      827.45    184.37 o 
   7  14   6     4021.31     3960.76    282.28 o 
   8  14   6        6.39       44.01    114.36 o 
   9  14   6      241.51      267.31     99.54 o 
  10  14   6       79.75      -28.93    140.59 o 
  11  14   6      103.38      134.28     98.53 o 
  12  14   6      897.93      523.44    105.62 o 
  13  14   6       14.97       52.27    152.99 o 
  14  14   6       73.43      249.08    165.53 o 
  15  14   6       73.23      195.93    118.24 o 
  16  14   6      228.49      103.03    319.24 o 
  -5  15   6       46.26      190.42    142.98 o 
  -4  15   6      540.06      299.53    147.72 o 
  -3  15   6     1298.42     1523.89    555.71 o 
  -2  15   6        0.35     -153.71    461.12 o 
  -1  15   6      195.53      -74.67    378.35 o 
   0  15   6       91.23      105.62    165.53 o 
   1  15   6      904.38      422.01    107.73 o 
   2  15   6     7396.54     8326.75    320.74 o 
   3  15   6      152.74      268.00    159.78 o 
   4  15   6       14.36       87.36    126.49 o 
   5  15   6      485.78      409.17    118.74 o 
   6  15   6        5.03      104.54    125.85 o 
   7  15   6       64.41      164.14     83.18 o 
   8  15   6     1093.18      648.30    187.19 o 
   9  15   6      620.10      450.20    128.41 o 
  10  15   6      227.05      212.82     97.33 o 
  11  15   6      401.89      318.33    170.21 o 
  12  15   6       13.21      141.88     90.83 o 
  13  15   6      427.74      599.06    224.65 o 
  14  15   6        5.12       33.38    165.53 o 
  15  15   6       22.23      120.72    271.94 o 
  -4  16   6        9.39      104.05    165.53 o 
  -3  16   6        4.38      135.43    331.06 o 
  -2  16   6      155.59      441.83    152.99 o 
  -1  16   6       28.82      333.84    141.39 o 
   0  16   6       32.92      262.75    295.59 o 
   1  16   6       79.44      260.12    135.61 o 
   2  16   6     1192.82     1570.08    349.95 o 
   3  16   6       37.82      334.46     79.63 o 
   4  16   6        7.24      131.63     87.67 o 
   5  16   6      522.73      473.64    105.62 o 
   6  16   6     2040.51     1874.10    265.20 o 
   7  16   6       14.38      120.05     95.18 o 
   8  16   6      933.18      703.47    159.82 o 
   9  16   6     2261.52     2530.70    273.00 o 
  10  16   6       56.64       67.39    106.74 o 
  11  16   6       50.29      -61.48    148.26 o 
  12  16   6      177.80      203.57    187.43 o 
  13  16   6      127.40      338.94    139.65 o 
  14  16   6       34.21       64.72    158.19 o 
  15  16   6      199.05      265.10    158.19 o 
  -3  17   6        6.99      119.63    224.65 o 
  -2  17   6      372.48      496.59    192.42 o 
  -1  17   6       43.33      328.43    147.72 o 
   0  17   6      132.01      526.40    189.18 o 
   1  17   6      137.73      134.00     96.21 o 
   2  17   6      267.75      348.12     94.59 o 
   3  17   6      193.15      302.16    139.65 o 
   4  17   6      289.96      540.34    164.72 o 
   5  17   6     4146.67     3996.65    283.64 o 
   6  17   6       72.38      249.20    153.06 o 
   7  17   6      703.70      628.42    171.75 o 
   8  17   6      384.07      355.52    106.74 o 
   9  17   6       54.52       26.56    112.16 o 
  10  17   6       58.49       85.13    248.29 o 
  11  17   6        6.13      355.47    196.98 o 
  12  17   6       66.90       62.07    130.66 o 
  13  17   6        3.09      -72.19    201.00 o 
  14  17   6      229.72      -94.59    167.21 o 
  -2  18   6     1291.19      685.76    236.47 o 
  -1  18   6       78.45      362.59    331.06 o 
   0  18   6     2102.87     2975.51    310.59 o 
   1  18   6      702.52      893.75    413.82 o 
   2  18   6      697.51      528.12    221.58 o 
   3  18   6      644.79      323.18    177.35 o 
   4  18   6     1625.24     1491.58    614.82 o 
   5  18   6      742.82      825.96    319.24 o 
   6  18   6      294.90      268.00    126.90 o 
   7  18   6      600.58      629.01    196.76 o 
   8  18   6     2379.11     2330.86    300.95 o 
   9  18   6      189.96      201.00    100.33 o 
  10  18   6       47.65      358.08    174.97 o 
  11  18   6      255.37      294.17    185.49 o 
  12  18   6      320.55      394.72    215.45 o 
  13  18   6       52.54     -150.49    150.49 o 
  14  18   6      100.54      242.03    141.39 o 
   0  19   6      309.77      224.65    130.06 o 
   1  19   6      351.86      246.60    283.76 o 
   2  19   6      105.75      212.82    224.65 o 
   3  19   6     2303.55     2091.41    576.98 o 
   4  19   6     1662.73     2097.46    325.74 o 
   5  19   6      632.88      685.76    245.99 o 
   6  19   6      840.75      874.94    307.41 o 
   7  19   6     1290.70     1146.06    283.76 o 
   8  19   6      514.91      307.41    113.51 o 
   9  19   6      437.69      546.13    174.97 o 
  10  19   6      382.03      183.26    413.82 o 
  11  19   6       22.37     -133.77    133.77 o 
  12  19   6        0.77      149.27    130.66 o 
  13  19   6      427.16      286.02    201.00 o 
   2  20   6     1073.93      796.12    221.58 o 
   3  20   6     1241.06      732.47    158.19 o 
   4  20   6       76.21     -157.40    157.40 o 
   5  20   6      730.04      635.26    236.47 o 
   6  20   6      218.35      186.39    141.39 o 
   7  20   6      726.53     1095.65    295.44 o 
   8  20   6       64.30      486.53    307.41 o 
   9  20   6        7.54      -25.22    153.71 o 
  10  20   6      739.35      390.18    153.71 o 
  11  20   6       26.47      319.24    167.21 o 
  12  20   6        4.26        0.00    283.76 o 
   4  21   6      638.42      443.38    164.72 o 
   5  21   6      306.01      175.66    113.51 o 
   6  21   6      436.30      180.83    141.39 o 
   7  21   6      321.64      148.64    170.26 o 
   8  21   6      118.31      260.12    150.49 o 
   9  21   6      232.44      432.60    141.39 o 
  10  21   6      495.70      469.21    158.19 o 
  -6 -20   7        4.41      299.19    354.71 o 
  -5 -20   7      680.14      481.65    158.19 o 
  -4 -20   7      500.85      560.77    177.35 o 
  -3 -20   7        6.34      159.31    260.12 o 
  -2 -20   7      933.04     1045.58    300.95 o 
  -1 -20   7      398.70      278.20    141.39 o 
  -8 -19   7     3201.12     4100.08    629.48 o 
  -7 -19   7      100.00      384.26    177.35 o 
  -6 -19   7      117.15      166.84    295.59 o 
  -5 -19   7      149.59      364.84    170.26 o 
  -4 -19   7       31.92      354.71    107.73 o 
  -3 -19   7        8.35      512.77    158.19 o 
  -2 -19   7      200.01      217.00    135.61 o 
  -1 -19   7      136.00      260.12    117.05 o 
   0 -19   7       99.57      -65.69    153.71 o 
   1 -19   7       70.77      219.58    354.71 o 
 -10 -18   7     1039.77     1196.65    352.27 o 
  -9 -18   7      561.02      463.93    174.97 o 
  -8 -18   7      155.48      295.59    130.66 o 
  -7 -18   7     1951.72     2068.72    251.88 o 
  -6 -18   7      381.90      617.45    214.35 o 
  -5 -18   7      270.80      366.53    182.49 o 
  -4 -18   7      215.54      212.82    103.36 o 
  -3 -18   7       84.06      215.78    130.66 o 
  -2 -18   7        5.48      211.00    177.35 o 
  -1 -18   7      130.40       37.16    174.97 o 
   0 -18   7        0.14      108.28    260.12 o 
   1 -18   7      836.40      543.88    100.26 o 
   2 -18   7     1072.71     1111.41    317.70 o 
   3 -18   7      223.47      189.18    212.82 o 
 -11 -17   7      964.86      591.18    260.12 o 
 -10 -17   7       10.89      261.69    224.65 o 
  -9 -17   7       69.63      267.31    133.79 o 
  -8 -17   7        0.68      147.72    154.69 o 
  -7 -17   7      142.41       84.80     91.48 o 
  -6 -17   7      119.73      197.33    131.85 o 
  -5 -17   7      167.77      321.63    130.42 o 
  -4 -17   7        0.09      208.83    112.41 o 
  -3 -17   7     1189.06      777.40    265.97 o 
  -2 -17   7      116.88     -105.50    260.12 o 
  -1 -17   7       10.52      170.26    124.57 o 
   0 -17   7       55.54      222.28    224.65 o 
   1 -17   7      251.77      501.84    147.72 o 
   2 -17   7      512.25      610.52    174.98 o 
   3 -17   7       81.29      -14.64    189.18 o 
   4 -17   7      103.93      435.78    170.26 o 
 -11 -16   7      562.95      378.35    307.41 o 
 -10 -16   7       11.05      -13.97    248.29 o 
  -9 -16   7      449.56      201.12    209.04 o 
  -8 -16   7      349.88      322.81    112.86 o 
  -7 -16   7      752.61      655.78    176.98 o 
  -6 -16   7       60.83       17.42     90.29 o 
  -5 -16   7      130.81      424.00     85.76 o 
  -4 -16   7     3585.67     4363.61    460.00 o 
  -3 -16   7     2719.97     1950.66    264.80 o 
  -2 -16   7     1544.93     1354.26    236.65 o 
  -1 -16   7      868.38      946.75    402.00 o 
   0 -16   7     8686.79     9831.19    969.53 o 
   1 -16   7      499.56      457.18    147.72 o 
   2 -16   7       91.45      236.47    133.77 o 
   3 -16   7      631.05      937.28    266.52 o 
   4 -16   7        1.70      336.04    158.19 o 
   5 -16   7       53.01      157.18    135.61 o 
 -12 -15   7      628.97      378.35    307.41 o 
 -11 -15   7      351.69      422.39    449.29 o 
 -10 -15   7        1.87      155.39    283.76 o 
  -9 -15   7      477.35      394.12    109.22 o 
  -8 -15   7      289.82      156.35    264.13 o 
  -7 -15   7      110.78      133.01    107.99 o 
  -6 -15   7      736.16      831.47    172.56 o 
  -5 -15   7       70.95      187.42     94.34 o 
  -4 -15   7     1482.11     1420.72    425.65 o 
  -3 -15   7     3154.30     3316.67    253.08 o 
  -2 -15   7     1703.59     1981.30    344.38 o 
  -1 -15   7        0.01      107.75    125.09 o 
   0 -15   7      865.20      687.53    183.93 o 
   1 -15   7     3665.68     4105.82    363.32 o 
   2 -15   7      188.44      250.16    128.82 o 
   3 -15   7      306.15      643.81    255.55 o 
   4 -15   7     2178.72     2487.10    323.18 o 
   5 -15   7        4.20      236.47    126.90 o 
   6 -15   7      968.93      986.60    161.11 o 
   7 -15   7        3.62     -201.00    201.00 o 
 -12 -14   7      245.01      614.82    260.12 o 
 -11 -14   7      215.87       21.16    153.71 o 
 -10 -14   7     1032.39     1002.96    200.30 o 
  -9 -14   7      494.80      405.97    199.72 o 
  -8 -14   7       49.29      240.86    110.44 o 
  -7 -14   7      476.36      437.55    147.72 o 
  -6 -14   7      125.23      -97.28    138.71 o 
  -5 -14   7       24.58      262.03     99.53 o 
  -4 -14   7     4080.17     4615.37    363.28 o 
  -3 -14   7        7.74      -38.00    197.27 o 
  -2 -14   7     1694.43     1460.85    227.28 o 
  -1 -14   7     6045.98     6585.45    250.57 o 
   0 -14   7     2972.47     2809.93    245.73 o 
   1 -14   7      167.92     -271.94    271.94 o 
   2 -14   7      256.29      367.84    147.72 o 
   3 -14   7        6.92     -165.53    167.21 o 
   4 -14   7     1002.72     1069.70    225.27 o 
   5 -14   7        0.49      341.02    142.98 o 
   6 -14   7      325.90      404.78    135.61 o 
   7 -14   7       27.89      380.98    147.72 o 
   8 -14   7      462.70      561.08    181.66 o 
 -13 -13   7      895.57      733.06    331.06 o 
 -12 -13   7      118.18      212.82    236.47 o 
 -11 -13   7      211.95      158.57    124.56 o 
 -10 -13   7      934.83      730.94    134.90 o 
  -9 -13   7       27.29      156.79    165.15 o 
  -8 -13   7      303.24      260.12     83.18 o 
  -7 -13   7     4110.52     4474.85    358.02 o 
  -6 -13   7      276.59      138.24    123.48 o 
  -5 -13   7     8293.19     9199.58    258.02 o 
  -4 -13   7     1213.00     1401.27    233.52 o 
  -3 -13   7     3662.78     4416.67    391.41 o 
  -2 -13   7      142.26      337.00    114.36 o 
  -1 -13   7       88.96       81.69    170.25 o 
   0 -13   7       40.41      -79.67    110.22 o 
   1 -13   7        7.49      181.67    163.41 o 
   2 -13   7       59.80      160.45     79.63 o 
   3 -13   7        7.55     -118.24    167.21 o 
   4 -13   7     1175.66     1292.38    418.51 o 
   5 -13   7     1058.26      283.76    189.18 o 
   6 -13   7       61.35      246.98    165.53 o 
   7 -13   7      182.32      232.83    508.41 o 
   8 -13   7     1384.60      891.36    579.35 o 
 -13 -12   7       98.18      141.88    283.76 o 
 -12 -12   7      498.96      102.47    148.05 o 
 -11 -12   7      391.08      440.29    130.06 o 
 -10 -12   7      540.23      489.92    110.35 o 
  -9 -12   7        1.60      199.11    147.26 o 
  -8 -12   7      166.75      193.86     69.78 o 
  -7 -12   7     3993.18     4020.31    520.24 o 
  -6 -12   7      817.01      691.62    168.59 o 
  -5 -12   7     7587.01     8200.07    318.91 o 
  -4 -12   7     6434.48     5951.83    214.07 o 
  -3 -12   7       24.72      169.12     92.16 o 
  -2 -12   7     1559.00     1456.35    204.68 o 
  -1 -12   7        0.46       13.48     92.66 o 
   0 -12   7       35.16      -20.60    136.53 o 
   1 -12   7       57.85      158.04     78.14 o 
   2 -12   7      272.74      254.37    129.55 o 
   3 -12   7       24.31      227.76     92.97 o 
   4 -12   7      261.60      271.94    117.05 o 
   5 -12   7     1093.86     1396.41    295.44 o 
   6 -12   7     2089.17     1250.48    249.15 o 
   7 -12   7      639.22      810.10    295.59 o 
   8 -12   7       47.10      352.22    158.19 o 
   9 -12   7        0.60      387.81    118.05 o 
 -13 -11   7        0.42      236.47    236.47 o 
 -12 -11   7      278.01      336.97    342.88 o 
 -11 -11   7       73.08      226.85    114.78 o 
 -10 -11   7       24.27      141.88    200.65 o 
  -9 -11   7     3977.04     3928.17    304.13 o 
  -8 -11   7      207.05      214.23     69.78 o 
  -7 -11   7       10.11      202.17     85.76 o 
  -6 -11   7       58.42      186.87    146.77 o 
  -5 -11   7     9151.22     9108.82    368.62 o 
  -4 -11   7     9207.46     9512.51    276.47 o 
  -3 -11   7     3980.10     4035.19    218.62 o 
  -2 -11   7       97.01       81.39    114.58 o 
  -1 -11   7     2169.73     2147.31    211.35 o 
   0 -11   7       69.74      -10.40    126.29 o 
   1 -11   7       10.35      381.13    126.29 o 
   2 -11   7       11.06       92.87    187.72 o 
   3 -11   7     2500.43     2593.51    227.58 o 
   4 -11   7     1587.89     1855.14    309.61 o 
   5 -11   7     1247.06     1402.03    295.44 o 
   6 -11   7      388.28      566.14    249.12 o 
   7 -11   7     3408.22     4300.92    520.24 o 
   8 -11   7      113.46       69.70    189.18 o 
   9 -11   7       16.69      175.66    113.51 o 
  10 -11   7      134.46      286.72    165.53 o 
 -13 -10   7      692.87      685.76    260.12 o 
 -12 -10   7      307.95      269.58    145.74 o 
 -11 -10   7        3.65      -13.91    108.19 o 
 -10 -10   7     1606.51     1361.95    259.70 o 
  -9 -10   7       65.49       85.27     81.06 o 
  -8 -10   7    13691.93    15241.45    304.92 o 
  -7 -10   7       20.19       89.86     54.84 o 
  -6 -10   7      412.01      358.11     85.58 o 
  -5 -10   7        5.08      214.93     81.92 o 
  -4 -10   7      605.20      585.46     90.51 o 
  -3 -10   7     1852.57     1569.26    168.45 o 
  -2 -10   7      601.27      536.68     98.99 o 
  -1 -10   7      138.29      202.71     62.62 o 
   0 -10   7     2202.63     2760.90    211.62 o 
   1 -10   7      170.46      173.05     85.33 o 
   2 -10   7      960.30      859.61    132.10 o 
   3 -10   7     8481.35     9554.84    267.65 o 
   4 -10   7      105.68       77.66    119.46 o 
   5 -10   7      274.37      438.68    104.12 o 
   6 -10   7     2642.89     2640.97    299.59 o 
   7 -10   7      150.36      313.32    141.88 o 
   8 -10   7     1010.88      829.86    265.97 o 
   9 -10   7       73.23      394.48    174.98 o 
  10 -10   7       59.09      368.68    150.00 o 
  11 -10   7      280.53      228.59    124.57 o 
 -13  -9   7        3.76     -331.06    331.06 o 
 -12  -9   7      512.92      376.46    165.53 o 
 -11  -9   7      241.27      249.88     75.33 o 
 -10  -9   7        2.52      378.35    200.65 o 
  -9  -9   7        1.13      128.37    152.88 o 
  -8  -9   7      142.06      180.00    180.52 o 
  -7  -9   7      373.88      415.81     85.87 o 
  -6  -9   7      569.35      739.97    113.94 o 
  -5  -9   7      487.22      351.65    102.30 o 
  -4  -9   7     1772.40     2169.65    182.01 o 
  -3  -9   7     2781.51     2604.03    213.75 o 
  -2  -9   7     4253.08     4018.39    220.52 o 
  -1  -9   7      670.50      617.61    106.94 o 
   0  -9   7     1227.48     1148.38    166.89 o 
   1  -9   7     9582.06     9964.22    334.33 o 
   2  -9   7     4033.98     4002.52    231.63 o 
   3  -9   7     2340.03     2865.34    216.20 o 
   4  -9   7     8816.90     8919.38    292.28 o 
   5  -9   7      215.14      360.14    107.65 o 
   6  -9   7       63.37      157.65    109.22 o 
   7  -9   7     1079.97      817.73    249.21 o 
   8  -9   7      884.59     1115.89    309.00 o 
   9  -9   7     4314.10     4203.71    392.68 o 
  10  -9   7       90.05      390.18    183.93 o 
  11  -9   7       20.23      128.98    331.06 o 
 -13  -8   7      818.25     1019.72    179.47 o 
 -12  -8   7      221.54      218.74    112.17 o 
 -11  -8   7      750.78      522.86    133.15 o 
 -10  -8   7     1085.91     1426.93    287.95 o 
  -9  -8   7     6778.79     7918.22    424.43 o 
  -8  -8   7      181.99      314.17     84.79 o 
  -7  -8   7     1886.92     1403.76    169.62 o 
  -6  -8   7     3236.48     3562.06    248.84 o 
  -5  -8   7      535.73      530.77    118.31 o 
  -4  -8   7     2657.56     3144.84    192.76 o 
  -3  -8   7     1787.62     1654.59    179.75 o 
  -2  -8   7       61.03       15.18     89.71 o 
  -1  -8   7     9170.31     8744.21    270.44 o 
   0  -8   7      158.35      201.38    112.52 o 
   1  -8   7        0.30       98.94     95.57 o 
   2  -8   7     2169.22     2117.55    221.06 o 
   3  -8   7     2192.08     2301.05    216.80 o 
   4  -8   7      403.16      390.64    122.87 o 
   5  -8   7     3215.75     3679.85    247.13 o 
   6  -8   7     6512.45     6536.90    399.34 o 
   7  -8   7      275.46      475.99    145.18 o 
   8  -8   7        8.95      216.46    107.73 o 
   9  -8   7      343.01      165.53    124.57 o 
  10  -8   7      547.28      462.43    147.72 o 
  11  -8   7       31.78       48.32    212.82 o 
  12  -8   7      994.55      882.82    253.81 o 
 -13  -7   7     1263.92      929.08    201.00 o 
 -12  -7   7       21.34      172.29    141.88 o 
 -11  -7   7     1915.62     2450.24    354.58 o 
 -10  -7   7     1435.58     1321.62    189.14 o 
  -9  -7   7      208.64      198.35    113.64 o 
  -8  -7   7     3042.83     2725.57    281.66 o 
  -7  -7   7     1019.39      885.53    146.77 o 
  -6  -7   7     4623.47     4549.41    241.57 o 
  -5  -7   7        5.74       48.42     98.98 o 
  -4  -7   7     3286.84     3333.54    196.05 o 
  -3  -7   7    14357.14    14701.38    416.41 o 
  -2  -7   7      703.11      607.28     88.51 o 
  -1  -7   7      683.76      553.40     90.00 o 
   0  -7   7    47889.04    50947.94    534.37 o 
   1  -7   7      734.15      620.26    102.89 o 
   2  -7   7     2417.02     2738.30    202.75 o 
   3  -7   7    35205.95    36639.32    577.86 o 
   4  -7   7     1670.10     1366.69    186.43 o 
   5  -7   7     9214.16     9624.75    273.02 o 
   6  -7   7     2729.00     2959.13    238.81 o 
   7  -7   7        1.92      123.11    126.29 o 
   8  -7   7    11223.13    12206.08    437.22 o 
   9  -7   7       51.76      118.24    112.17 o 
  10  -7   7        0.14      227.27    139.65 o 
  11  -7   7      503.93      567.53    175.65 o 
  12  -7   7       16.47      316.28    130.66 o 
 -13  -6   7      318.20      316.87    118.05 o 
 -12  -6   7      879.92      585.72    224.23 o 
 -11  -6   7     1070.12      968.66    187.25 o 
 -10  -6   7      143.47      116.34     71.82 o 
  -9  -6   7        6.59       76.40     72.66 o 
  -8  -6   7     4281.70     4396.36    163.16 o 
  -7  -6   7       84.04      192.76     71.73 o 
  -6  -6   7     1121.64     1056.52    175.29 o 
  -5  -6   7     4981.56     4923.10    238.32 o 
  -4  -6   7     1731.58     1504.62    155.70 o 
  -3  -6   7     1497.08     1536.80    145.10 o 
  -2  -6   7    15086.72    14396.25    355.55 o 
  -1  -6   7     1194.65      963.14    184.31 o 
   0  -6   7        8.63       43.49    103.49 o 
   1  -6   7       94.46       88.14     76.95 o 
   2  -6   7      325.45      442.34     79.23 o 
   3  -6   7     6179.65     5813.14    211.45 o 
   4  -6   7    14415.41    13747.53    359.89 o 
   5  -6   7       30.41      -65.02     92.16 o 
   6  -6   7     1993.26     2185.07    218.95 o 
   7  -6   7      437.14      399.32    125.51 o 
   8  -6   7     2481.72     2409.69    272.24 o 
   9  -6   7     1854.55     1772.14    283.76 o 
  10  -6   7       10.07      398.27    142.98 o 
  11  -6   7       60.92      335.49    130.66 o 
  12  -6   7       99.69       72.19    142.98 o 
  13  -6   7       37.86      172.29    354.71 o 
 -13  -5   7        0.41      275.17    331.06 o 
 -12  -5   7     1611.93     1505.84    342.47 o 
 -11  -5   7      634.09      542.32    110.22 o 
 -10  -5   7      146.38       33.28    124.89 o 
  -9  -5   7     1328.46     1333.36    200.57 o 
  -8  -5   7     6566.14     7284.17    216.83 o 
  -7  -5   7      141.90      297.54    102.39 o 
  -6  -5   7     1147.90      985.42    126.59 o 
  -5  -5   7     1478.15     1524.29    198.35 o 
  -4  -5   7    20555.06    21437.04    341.31 o 
  -3  -5   7     2899.84     2918.26    183.69 o 
  -2  -5   7     3513.30     3390.59    160.42 o 
  -1  -5   7    75479.95    79695.53    678.47 o 
   0  -5   7     2069.34     2171.64    117.35 o 
   1  -5   7       22.19      101.96     51.20 o 
   2  -5   7    14262.11    14888.56    315.46 o 
   3  -5   7     1330.73     1350.77    149.46 o 
   4  -5   7    15278.23    14695.70    382.81 o 
   5  -5   7     3305.93     3707.28    229.46 o 
   6  -5   7     3082.81     2997.79    202.02 o 
   7  -5   7     3211.70     3517.16    238.81 o 
   8  -5   7      426.90      387.02     90.16 o 
   9  -5   7       16.78      515.94    125.49 o 
  10  -5   7        9.03      254.55    135.61 o 
  11  -5   7       46.40      227.01    124.57 o 
  12  -5   7        0.54      221.54    283.76 o 
  13  -5   7      107.98      -88.96    271.94 o 
 -13  -4   7        7.87      149.35    142.98 o 
 -12  -4   7       52.57      139.10    122.66 o 
 -11  -4   7        7.14      112.10     93.31 o 
 -10  -4   7      393.22      320.53     81.12 o 
  -9  -4   7      860.70      977.52    170.22 o 
  -8  -4   7     1577.33     1694.01    191.59 o 
  -7  -4   7      577.84      667.85    133.11 o 
  -6  -4   7     7919.43     7870.10    276.66 o 
  -5  -4   7     4395.16     4406.03    165.75 o 
  -4  -4   7     2562.94     2577.61     92.16 o 
  -3  -4   7     2609.44     1783.01    300.95 o 
  -2  -4   7      239.42      530.31    130.66 o 
  -1  -4   7     3377.27     3319.92    123.70 o 
   0  -4   7    21913.84    22721.71    261.58 o 
   1  -4   7    18956.40    17257.64    350.48 o 
   2  -4   7        5.33       68.78     81.92 o 
   3  -4   7     2681.58     2759.74    132.96 o 
   4  -4   7      340.91      407.66     83.12 o 
   5  -4   7     2054.98     1789.27    222.67 o 
   6  -4   7     4026.40     3749.73    245.97 o 
   7  -4   7      491.80      488.12     94.26 o 
   8  -4   7      742.92      842.36    136.30 o 
   9  -4   7       43.87      -17.20     81.08 o 
  10  -4   7       35.36       68.79    127.69 o 
  11  -4   7      180.95      320.31    189.18 o 
  12  -4   7       11.04      413.20    158.19 o 
  13  -4   7       21.98      141.88    248.29 o 
  14  -4   7       99.86       33.38    189.18 o 
 -13  -3   7      239.66      164.28    189.18 o 
 -12  -3   7      217.02      339.66    150.00 o 
 -11  -3   7       36.60      140.06     72.66 o 
 -10  -3   7       65.13      132.33    163.89 o 
  -9  -3   7      588.25      464.81    103.61 o 
  -8  -3   7        0.11      133.12     66.06 o 
  -7  -3   7      179.25      138.82     63.53 o 
  -6  -3   7     6238.48     6900.88    254.70 o 
  -5  -3   7     4254.55     4193.76    168.28 o 
  -4  -3   7     3464.63     3460.64    228.68 o 
  -3  -3   7      622.28      804.70    167.21 o 
  -2  -3   7      219.98      150.98    100.26 o 
  -1  -3   7     2295.34     1959.62    253.81 o 
   0  -3   7     2772.63     3091.71    112.44 o 
   1  -3   7    30110.08    27711.66    288.77 o 
   2  -3   7     1078.17     1148.18    109.15 o 
   3  -3   7     1159.93      923.11    149.42 o 
   4  -3   7     1283.02     1389.85    129.70 o 
   5  -3   7      135.18      171.98     64.23 o 
   6  -3   7       20.16      224.06     78.14 o 
   7  -3   7     3224.39     2974.88    214.67 o 
   8  -3   7     2681.91     3102.72    279.35 o 
   9  -3   7       33.79       68.01    133.11 o 
  10  -3   7      199.86      228.22    159.69 o 
  11  -3   7        7.42      402.00    236.47 o 
  12  -3   7      292.10      400.99    105.75 o 
  13  -3   7        5.55      294.97    271.94 o 
  14  -3   7       76.80      199.93    271.94 o 
 -13  -2   7       46.33      248.29    121.66 o 
 -12  -2   7     1023.23      744.50    213.50 o 
 -11  -2   7       28.65      -42.14    104.03 o 
 -10  -2   7      920.82      878.38    162.69 o 
  -9  -2   7      646.04      468.83    111.35 o 
  -8  -2   7      143.87      220.21    176.62 o 
  -7  -2   7       37.89      -15.30     69.42 o 
  -6  -2   7     1354.63     1521.65    159.12 o 
  -5  -2   7     4295.64     4307.82    184.78 o 
  -4  -2   7     3248.44     2639.56    104.46 o 
  -3  -2   7     9414.92     9500.63    214.56 o 
  -2  -2   7      841.73      810.26    167.21 o 
  -1  -2   7     9601.29    10052.00    334.42 o 
   0  -2   7     1433.37     1322.00    148.68 o 
   1  -2   7     1043.59      811.53    109.98 o 
   2  -2   7       29.06      299.40     61.91 o 
   3  -2   7     3120.00     2749.42    211.62 o 
   4  -2   7      102.66      136.92     45.00 o 
   5  -2   7    17570.01    17810.72    260.22 o 
   6  -2   7     3066.26     2993.50    159.90 o 
   7  -2   7     3023.69     2679.67    261.16 o 
   8  -2   7     3731.76     3961.92    211.96 o 
   9  -2   7     1048.55     1243.54    163.83 o 
  10  -2   7      855.82      875.01    151.41 o 
  11  -2   7        0.50      -25.08    100.71 o 
  12  -2   7       83.39       63.06    260.12 o 
  13  -2   7     1061.96     1158.71    249.15 o 
  14  -2   7       11.94     -170.26    170.26 o 
  15  -2   7      741.52      508.41    182.49 o 
 -13  -1   7        0.84       86.71    201.00 o 
 -12  -1   7      215.99      104.72    103.36 o 
 -11  -1   7       85.02      231.89     89.12 o 
 -10  -1   7       88.03      147.79     93.36 o 
  -9  -1   7        5.54       -3.09     94.02 o 
  -8  -1   7     7250.22     7879.54    314.95 o 
  -7  -1   7      385.78      210.99    139.94 o 
  -6  -1   7     2407.65     2501.30    320.10 o 
  -5  -1   7     2590.03     2345.43    142.33 o 
  -4  -1   7      639.81      588.61     81.17 o 
  -3  -1   7    23698.11    23721.64    375.45 o 
  -2  -1   7     1365.43     1244.66     95.33 o 
  -1  -1   7        4.56       47.29     50.16 o 
   0  -1   7    70098.33    71420.38    750.90 o 
   1  -1   7     5201.58     5394.49    159.29 o 
   2  -1   7      857.86      945.65    123.03 o 
   3  -1   7     2148.43     2434.69    178.79 o 
   4  -1   7      716.86      777.03     99.36 o 
   5  -1   7     3147.22     3131.29    160.42 o 
   6  -1   7     3945.81     4379.30    223.94 o 
   7  -1   7        3.00       94.02     95.57 o 
   8  -1   7     2539.82     2769.18    246.46 o 
   9  -1   7      230.23      134.93     97.01 o 
  10  -1   7      978.17      697.07    110.17 o 
  11  -1   7     2742.30     2490.93    224.71 o 
  12  -1   7      523.34      746.12    174.97 o 
  13  -1   7      397.78      402.00    150.49 o 
  14  -1   7      288.92      307.41    133.77 o 
  15  -1   7      446.94      437.47    224.65 o 
 -12   0   7      576.28      335.79    145.74 o 
 -11   0   7        7.01      175.49     92.97 o 
 -10   0   7     2577.16     2606.04    269.55 o 
  -9   0   7      420.00      290.33     88.59 o 
  -8   0   7      399.37      382.71     95.78 o 
  -7   0   7     6409.47     6395.44    248.69 o 
  -6   0   7      571.32      593.82    116.39 o 
  -5   0   7    21600.08    22883.75    370.75 o 
  -4   0   7     4148.97     4036.32    179.60 o 
  -3   0   7      223.67      180.05     45.47 o 
  -2   0   7       72.81      174.99     63.06 o 
  -1   0   7      128.55       36.89     58.02 o 
   0   0   7      866.34      494.42     81.48 o 
   1   0   7       43.43      -48.61     52.23 o 
   2   0   7     2530.35     2554.22    109.32 o 
   3   0   7     8252.58     8083.39    257.97 o 
   4   0   7     2039.25     2277.61    149.99 o 
   5   0   7       77.83       40.54     77.04 o 
   6   0   7      373.50      477.00     88.90 o 
   7   0   7    12463.33    13086.44    347.20 o 
   8   0   7     4593.73     4703.53    250.58 o 
   9   0   7     2415.40     2576.08    189.90 o 
  10   0   7     1331.07     1072.52    174.40 o 
  11   0   7     2305.74     2607.15    469.60 o 
  12   0   7     1650.41     1579.93    194.27 o 
  13   0   7      982.09     1066.09    577.27 o 
  14   0   7      520.29      478.20    147.72 o 
  15   0   7      613.95      730.77    255.55 o 
 -12   1   7     1411.24     1209.90    402.00 o 
 -11   1   7        0.27       59.48    186.63 o 
 -10   1   7      285.12      189.39    112.35 o 
  -9   1   7     8683.29     9389.23    447.79 o 
  -8   1   7      470.26      634.32    137.87 o 
  -7   1   7     4919.41     5094.80    190.91 o 
  -6   1   7       16.27       28.66     55.78 o 
  -5   1   7    11155.17    11655.80    320.57 o 
  -4   1   7    48185.50    49220.09    588.58 o 
  -3   1   7     1959.32     1848.89    114.10 o 
  -2   1   7     1634.20     1537.26     95.41 o 
  -1   1   7    26906.65    28608.90    365.21 o 
   0   1   7      539.45      409.01     67.33 o 
   1   1   7       73.59      115.57     45.00 o 
   2   1   7    53879.25    54620.14    463.54 o 
   3   1   7     2490.83     2087.60    191.21 o 
   4   1   7     9374.18     9016.05    225.49 o 
   5   1   7    10778.24    10181.55    246.56 o 
   6   1   7      296.15      111.48     95.57 o 
   7   1   7    22675.77    21352.09    323.90 o 
   8   1   7     6499.37     6426.45    231.78 o 
   9   1   7     1006.06      997.27    148.73 o 
  10   1   7      900.41      673.18    124.97 o 
  11   1   7     1079.60     1023.65    170.29 o 
  12   1   7     2100.25     1897.39    305.23 o 
  13   1   7      249.21      -33.38    437.47 o 
  14   1   7      763.19      723.27    242.02 o 
  15   1   7      822.31      609.57    390.18 o 
  16   1   7      256.18      342.19    141.39 o 
 -12   2   7       12.44      170.78    236.47 o 
 -11   2   7      862.39      587.54    224.65 o 
 -10   2   7      752.47      562.90    157.15 o 
  -9   2   7     1017.07      812.95    179.75 o 
  -8   2   7      642.87      821.31    165.93 o 
  -7   2   7      822.22      826.90    129.25 o 
  -6   2   7     4257.40     4616.16    312.04 o 
  -5   2   7     5833.23     6092.48    236.03 o 
  -4   2   7     4933.02     5207.09    211.45 o 
  -3   2   7      368.62      502.91     88.74 o 
  -2   2   7     2967.97     2763.95    130.50 o 
  -1   2   7     7337.57     7244.61    248.23 o 
   0   2   7    11519.32    10770.91    246.34 o 
   1   2   7     1109.60     1035.31    133.11 o 
   2   2   7     1762.90     1726.08    165.93 o 
   3   2   7    17594.49    16666.35    567.53 o 
   4   2   7       10.90      -38.53     38.53 o 
   5   2   7    10194.17     9822.21    228.56 o 
   6   2   7     2468.57     2825.84    104.46 o 
   7   2   7     7647.05     7366.00    250.71 o 
   8   2   7    12799.11    11948.99    320.10 o 
   9   2   7     1100.54      901.00    142.66 o 
  10   2   7      334.97      274.27     91.73 o 
  11   2   7      396.04      256.28    164.94 o 
  12   2   7     4496.13     5065.73    341.23 o 
  13   2   7       24.57      272.97    164.67 o 
  14   2   7      331.50      432.74    390.18 o 
  15   2   7        5.58      386.24    165.53 o 
  16   2   7      151.17      169.96    130.66 o 
 -11   3   7       22.99     -152.99    152.99 o 
 -10   3   7      958.30      689.94    299.99 o 
  -9   3   7      280.15      294.11     76.50 o 
  -8   3   7     2719.23     2584.18    603.00 o 
  -7   3   7        4.84      108.38     69.99 o 
  -6   3   7      230.74      189.86    119.66 o 
  -5   3   7     6969.52     8450.68    283.23 o 
  -4   3   7      535.88      474.61    118.68 o 
  -3   3   7     5232.30     5834.12    206.83 o 
  -2   3   7    11099.37    10226.51    280.31 o 
  -1   3   7     7409.69     6878.45    188.62 o 
   0   3   7      525.96      335.17     61.51 o 
   1   3   7     4142.70     3067.02    131.06 o 
   2   3   7     2159.54     2448.95     95.86 o 
   3   3   7    31407.87    28414.81   1075.94 o 
   4   3   7     9477.37     9114.50    334.42 o 
   5   3   7        0.69      -13.35     92.16 o 
   6   3   7      197.80      289.08     61.91 o 
   7   3   7     4925.00     5277.33    218.75 o 
   8   3   7        6.00       76.11     95.57 o 
   9   3   7     1174.76     1083.97    197.96 o 
  10   3   7       13.48      189.70    136.53 o 
  11   3   7       56.96      206.74     84.31 o 
  12   3   7     3001.22     2825.48    238.93 o 
  13   3   7      119.31      274.54     91.35 o 
  14   3   7      404.47      145.04    124.57 o 
  15   3   7       12.51      342.88    133.77 o 
  16   3   7      493.00      484.76    200.65 o 
 -11   4   7       14.73     -201.00    201.00 o 
 -10   4   7     1049.49      875.76    238.59 o 
  -9   4   7     3269.10     3483.06    272.37 o 
  -8   4   7     4036.13     4277.96    323.96 o 
  -7   4   7     1249.50     1196.60    210.06 o 
  -6   4   7      173.71       94.39    112.63 o 
  -5   4   7       82.92      157.80     90.16 o 
  -4   4   7     2164.06     2193.27    192.90 o 
  -3   4   7     2600.42     2403.45    203.84 o 
  -2   4   7     6045.56     5969.59    212.33 o 
  -1   4   7     6982.77     7366.69    216.77 o 
   0   4   7     2976.01     2789.19    157.01 o 
   1   4   7      319.95      547.01     66.05 o 
   2   4   7        4.36      108.75     48.88 o 
   3   4   7     8573.09     7742.15    258.64 o 
   4   4   7    12629.32    10095.40    267.85 o 
   5   4   7      250.99      135.48    119.46 o 
   6   4   7     5053.55     4710.27    164.46 o 
   7   4   7       14.69       27.03     78.50 o 
   8   4   7      214.02      186.22     95.45 o 
   9   4   7      274.94      386.94    113.94 o 
  10   4   7        9.00       39.85     91.03 o 
  11   4   7      930.61      893.22    204.86 o 
  12   4   7      517.68      552.56    128.45 o 
  13   4   7      313.96      260.40    144.85 o 
  14   4   7      135.75      271.94    342.88 o 
  15   4   7      142.70      201.00    145.74 o 
  16   4   7       10.10     -118.24    167.21 o 
 -11   5   7        0.22      118.24    113.51 o 
 -10   5   7      304.46     -115.75    152.99 o 
  -9   5   7      521.10      383.08    165.53 o 
  -8   5   7     3125.47     3039.18    420.69 o 
  -7   5   7      204.74      352.56    162.14 o 
  -6   5   7       66.10       87.94    112.63 o 
  -5   5   7      790.98      837.50    137.33 o 
  -4   5   7       52.02       39.15    126.29 o 
  -3   5   7      948.05      581.35    116.62 o 
  -2   5   7      119.04      195.09     76.50 o 
  -1   5   7     1389.40     1404.44    141.53 o 
   0   5   7      226.43      284.21     64.85 o 
   1   5   7      839.20      629.66    119.46 o 
   2   5   7       83.44       78.82     61.44 o 
   3   5   7     4717.17     4207.74    151.84 o 
   4   5   7     2260.25     2305.32    146.69 o 
   5   5   7     8644.34     8779.47    216.76 o 
   6   5   7    12900.91    13253.52    329.48 o 
   7   5   7    13015.21    12706.71    332.97 o 
   8   5   7     3746.45     4354.78    201.38 o 
   9   5   7      218.21      123.45    143.35 o 
  10   5   7       29.19      133.26     76.14 o 
  11   5   7     2141.26     2024.97    221.86 o 
  12   5   7     1709.96     1989.15    315.82 o 
  13   5   7      601.66      419.48    146.78 o 
  14   5   7       93.91      415.79    153.06 o 
  15   5   7        0.07      147.79    236.47 o 
  16   5   7       66.95      -60.19    181.66 o 
 -10   6   7       31.13     -118.24    354.71 o 
  -9   6   7       18.45      -27.38    152.99 o 
  -8   6   7      615.51      512.08    176.78 o 
  -7   6   7      106.58      111.14    132.10 o 
  -6   6   7     1430.96     1485.29    246.30 o 
  -5   6   7      579.78      332.18    116.05 o 
  -4   6   7       21.84      148.98     83.48 o 
  -3   6   7        4.68      174.40    112.63 o 
  -2   6   7      166.46      272.82    126.29 o 
  -1   6   7      218.81      191.42     88.09 o 
   0   6   7     2399.09     2031.71    126.19 o 
   1   6   7     2489.10     2483.13    109.98 o 
   2   6   7     3652.09     3585.25    102.74 o 
   3   6   7     8049.79     7904.71    262.81 o 
   4   6   7    23702.64    22797.17    361.79 o 
   5   6   7      365.16      198.64     53.63 o 
   6   6   7      289.46      231.95     56.82 o 
   7   6   7     4406.16     4843.78    185.09 o 
   8   6   7       51.43      177.60     68.77 o 
   9   6   7     3015.18     3069.85    198.39 o 
  10   6   7       48.94      361.76    143.25 o 
  11   6   7     1854.90     1370.42    238.60 o 
  12   6   7      418.79      271.24    113.13 o 
  13   6   7      156.49      108.10     65.10 o 
  14   6   7     2168.31     1016.82    354.71 o 
  15   6   7       32.93      260.12    157.40 o 
  16   6   7      670.78      354.71    167.21 o 
 -10   7   7       37.67      157.65    260.12 o 
  -9   7   7      223.50      195.93    118.24 o 
  -8   7   7        3.25      348.79    177.35 o 
  -7   7   7      603.78      402.00    189.18 o 
  -6   7   7       86.46      131.11    153.03 o 
  -5   7   7       29.29      162.95     98.98 o 
  -4   7   7      860.77      864.79    123.35 o 
  -3   7   7      327.31      359.75     87.29 o 
  -2   7   7     4052.95     4438.75    266.23 o 
  -1   7   7    89572.54    95765.91   1520.62 o 
   0   7   7     1639.04     1874.85    138.59 o 
   1   7   7      436.26      295.27     78.50 o 
   2   7   7    11020.14    12152.91    311.40 o 
   3   7   7     2323.49     2251.43    126.67 o 
   4   7   7    26945.66    27864.14    387.97 o 
   5   7   7     2108.04     1809.35    121.83 o 
   6   7   7      353.50      330.02     71.76 o 
   7   7   7     7328.65     8510.43    254.74 o 
   8   7   7        8.81      213.08    102.39 o 
   9   7   7      560.86      453.63    106.07 o 
  10   7   7     7539.29     8213.27    216.48 o 
  11   7   7      343.61      334.75     76.17 o 
  12   7   7      105.74      159.70     93.61 o 
  13   7   7      293.98      317.55    103.23 o 
  14   7   7        0.76      218.87     97.97 o 
  15   7   7     2953.08     4353.41    380.24 o 
  16   7   7       25.71      -26.14    177.35 o 
  -9   8   7        3.12      107.20    124.57 o 
  -8   8   7       47.91      288.74    152.99 o 
  -7   8   7      217.21      172.92    130.66 o 
  -6   8   7        0.52      153.71     96.21 o 
  -5   8   7      140.49      -37.16    203.04 o 
  -4   8   7       99.11      291.65    130.06 o 
  -3   8   7      100.67      121.10    116.05 o 
  -2   8   7     3204.05     3337.32    235.51 o 
  -1   8   7        6.59      -10.90    126.29 o 
   0   8   7    45519.07    47636.65    593.35 o 
   1   8   7      181.51      205.79     69.65 o 
   2   8   7      303.26      349.07     66.53 o 
   3   8   7     6717.65     7004.89    236.30 o 
   4   8   7     1297.55     1432.26    146.01 o 
   5   8   7    12067.98    10664.37    284.37 o 
   6   8   7    30271.92    30992.24    537.20 o 
   7   8   7     3376.83     2770.10    215.03 o 
   8   8   7     3258.12     3806.09    247.87 o 
   9   8   7     2307.16     2647.43    164.23 o 
  10   8   7     3993.60     3960.84    194.83 o 
  11   8   7     2548.21     2236.39    218.15 o 
  12   8   7     6653.23     7876.98    461.12 o 
  13   8   7     1309.66     1524.16    190.16 o 
  14   8   7      648.20      519.41    128.46 o 
  15   8   7      891.67      567.53    181.66 o 
  16   8   7     1101.05      806.47    402.00 o 
  -9   9   7       91.65      419.29    248.29 o 
  -8   9   7      873.45     1466.12    359.21 o 
  -7   9   7       10.19      177.35    248.29 o 
  -6   9   7      117.50      171.44    121.66 o 
  -5   9   7     4613.75     4609.80    476.33 o 
  -4   9   7     1228.43     1415.86    221.86 o 
  -3   9   7      161.21      152.82     89.00 o 
  -2   9   7    14144.59    13299.71    315.15 o 
  -1   9   7       80.67      275.95    408.42 o 
   0   9   7      522.37      442.77     91.16 o 
   1   9   7     6712.42     8084.30    315.67 o 
   2   9   7      612.12      542.38     73.39 o 
   3   9   7     1072.06      946.00    120.95 o 
   4   9   7      146.97      180.83     55.35 o 
   5   9   7      841.55     1017.09    128.29 o 
   6   9   7     3252.55     2636.75    261.10 o 
   7   9   7     1379.71     1125.95    144.08 o 
   8   9   7        1.92      278.08     88.74 o 
   9   9   7     2539.09     2431.97    258.77 o 
  10   9   7      158.53      154.89     87.04 o 
  11   9   7     2076.54     2320.27    205.62 o 
  12   9   7      516.45      293.22     97.33 o 
  13   9   7     1672.79      780.35    212.82 o 
  14   9   7     2277.00     2978.18    306.98 o 
  15   9   7     1097.78     1121.72    427.67 o 
  16   9   7       27.17       68.69    295.59 o 
  -8  10   7        7.77      255.39    118.05 o 
  -7  10   7      418.03      325.43    174.97 o 
  -6  10   7      754.96      305.84    124.57 o 
  -5  10   7      109.00      366.53    141.88 o 
  -4  10   7     3884.11     5137.17    392.68 o 
  -3  10   7       80.89      249.97     86.63 o 
  -2  10   7       99.46       89.74     67.32 o 
  -1  10   7    10764.32    10508.98    262.93 o 
   0  10   7     3715.48     3814.76    215.59 o 
   1  10   7     5141.33     4662.00    209.00 o 
   2  10   7      291.56      391.70     85.30 o 
   3  10   7      309.86      492.16     88.09 o 
   4  10   7      629.46      601.52    108.50 o 
   5  10   7     6773.66     6901.55    332.74 o 
   6  10   7      638.54      707.22    133.15 o 
   7  10   7    20556.56    22261.62    532.77 o 
   8  10   7     6451.78     6137.73    254.47 o 
   9  10   7     3241.18     3287.81    237.42 o 
  10  10   7      778.23      741.00    138.17 o 
  11  10   7     5160.62     5240.97    247.29 o 
  12  10   7     1502.24     1539.67    357.33 o 
  13  10   7       41.42       23.14    156.18 o 
  14  10   7     1189.39      862.42    282.78 o 
  15  10   7      907.13     1593.07    460.92 o 
  16  10   7       10.52      -47.29    167.21 o 
  -7  11   7      162.54      328.57    152.99 o 
  -6  11   7     3671.20     3469.81    457.78 o 
  -5  11   7     1457.27     1420.12    697.59 o 
  -4  11   7      274.58      365.22    147.72 o 
  -3  11   7     2685.99     2613.06    323.18 o 
  -2  11   7       60.77      185.90     86.28 o 
  -1  11   7      105.86      284.72     88.47 o 
   0  11   7     1895.07     1997.91    203.77 o 
   1  11   7        1.48       48.32    122.87 o 
   2  11   7       63.28      154.40     64.68 o 
   3  11   7     1950.31     2060.08    179.01 o 
   4  11   7     5284.34     5118.86    232.09 o 
   5  11   7      749.09      740.86    129.70 o 
   6  11   7     1108.28     1060.60    139.76 o 
   7  11   7      128.23      197.17     88.74 o 
   8  11   7       21.28      239.79     76.67 o 
   9  11   7       80.61      103.35    133.11 o 
  10  11   7       91.27       91.19     98.98 o 
  11  11   7     3669.56     3420.16    298.94 o 
  12  11   7      551.15      664.72    135.16 o 
  13  11   7      669.39      432.86    129.64 o 
  14  11   7      504.31      298.22    139.65 o 
  15  11   7      153.81      231.33    402.00 o 
  16  11   7      467.26      496.59    169.20 o 
  -7  12   7       10.34      323.18    126.90 o 
  -6  12   7        3.71     -150.49    150.49 o 
  -5  12   7      666.45      698.50    215.45 o 
  -4  12   7      476.57      543.88    181.66 o 
  -3  12   7       29.91      190.65    130.66 o 
  -2  12   7     1909.89     1916.00    284.26 o 
  -1  12   7        0.05     -117.05    117.05 o 
   0  12   7        0.12      143.27     91.76 o 
   1  12   7        0.73      -41.20    126.29 o 
   2  12   7        9.06       93.35     66.54 o 
   3  12   7     4092.38     4094.85    223.95 o 
   4  12   7     1384.66     1374.59    188.18 o 
   5  12   7     3431.70     4255.33    221.86 o 
   6  12   7     6444.85     6155.33    273.63 o 
   7  12   7     1232.75     1045.09    162.50 o 
   8  12   7      905.14      705.06    124.52 o 
   9  12   7       46.66      229.71     80.26 o 
  10  12   7      661.82      429.68    101.66 o 
  11  12   7     1225.40     1110.97    222.84 o 
  12  12   7     4133.53     4560.12    349.89 o 
  13  12   7      551.10      628.45    138.88 o 
  14  12   7      124.63      323.59    158.19 o 
  15  12   7        1.29      117.11    271.94 o 
  16  12   7        3.57       76.51    260.12 o 
  -6  13   7        9.47      342.26    153.71 o 
  -5  13   7      593.83      328.69    164.72 o 
  -4  13   7        7.80      126.51    271.94 o 
  -3  13   7       15.59      160.27    165.53 o 
  -2  13   7      112.95      292.11    153.71 o 
  -1  13   7       37.91      190.42     90.29 o 
   0  13   7     1100.38      921.66    200.65 o 
   1  13   7     1996.32     1985.84    219.00 o 
   2  13   7     2425.24     2589.38    230.88 o 
   3  13   7     2862.94     3222.90    194.06 o 
   4  13   7     1730.47     1479.10    208.39 o 
   5  13   7      488.43      457.54    100.74 o 
   6  13   7      270.36      158.69    100.96 o 
   7  13   7     8283.05     8101.56    573.41 o 
   8  13   7      406.68      475.45    101.67 o 
   9  13   7      430.07      477.04   2122.60 o 
  10  13   7     1280.84     1107.71    196.52 o 
  11  13   7      112.94      212.03    133.96 o 
  12  13   7     1453.75     1290.89    225.23 o 
  13  13   7       13.84       40.54    143.32 o 
  14  13   7        2.23      224.65    117.05 o 
  15  13   7       40.24      324.84    158.19 o 
  16  13   7      237.19      395.83    191.75 o 
  -5  14   7      210.87      322.71    135.61 o 
  -4  14   7      974.70      293.90    543.88 o 
  -3  14   7       38.34      312.14    124.57 o 
  -2  14   7       36.88      203.73    141.88 o 
  -1  14   7       31.68      260.12    117.05 o 
   0  14   7     2331.84     1928.08    240.13 o 
   1  14   7     1849.68     1482.88    202.29 o 
   2  14   7     1434.35     1380.65    264.11 o 
   3  14   7     1909.15     2071.11    238.59 o 
   4  14   7     2387.67     2627.02    243.30 o 
   5  14   7     2505.96     2155.24    328.05 o 
   6  14   7       16.96      -16.07    110.22 o 
   7  14   7     2124.23     2190.85    217.89 o 
   8  14   7     9503.22    10218.16    281.31 o 
   9  14   7     1147.73     1005.60    174.65 o 
  10  14   7      576.31      487.89    152.54 o 
  11  14   7     1940.89     2344.03    211.77 o 
  12  14   7       12.45      336.83     98.03 o 
  13  14   7      302.25      313.45    185.35 o 
  14  14   7        1.07       89.61    354.71 o 
  15  14   7      268.96      307.41    248.29 o 
  16  14   7       17.43       -9.46    189.18 o 
  -4  15   7     1084.78      331.06    212.82 o 
  -3  15   7      190.46      480.82    174.97 o 
  -2  15   7       79.31      418.69    135.61 o 
  -1  15   7       86.78      222.96    212.82 o 
   0  15   7       92.81     -152.99    152.99 o 
   1  15   7       15.36      197.40     68.80 o 
   2  15   7       46.28      252.61     61.65 o 
   3  15   7     5338.33     6395.75    364.89 o 
   4  15   7     1657.69     1467.35    306.84 o 
   5  15   7      457.26      212.82     83.18 o 
   6  15   7     4261.61     4486.66    295.59 o 
   7  15   7      826.82      561.72    128.46 o 
   8  15   7      938.68      476.78    233.19 o 
   9  15   7      957.93      893.41    168.03 o 
  10  15   7      136.15      243.27    109.87 o 
  11  15   7      636.70      557.65    151.41 o 
  12  15   7      482.75      582.25    191.61 o 
  13  15   7      742.37      789.45    200.53 o 
  14  15   7       34.50       17.20    181.66 o 
  15  15   7      191.69      338.26    283.76 o 
  -3  16   7      362.20      579.35    212.82 o 
  -2  16   7      281.26      331.06    134.60 o 
  -1  16   7     3707.41     3936.74    375.94 o 
   0  16   7      137.90      496.59    224.65 o 
   1  16   7        0.61      266.87    113.51 o 
   2  16   7     2848.26     2733.54    323.18 o 
   3  16   7      137.43      210.81    156.54 o 
   4  16   7     5011.99     5368.80    462.40 o 
   5  16   7     3949.37     4575.19    414.01 o 
   6  16   7     2363.54     2447.29    210.39 o 
   7  16   7     7819.56     7249.15    363.41 o 
   8  16   7     1963.62     2014.41    203.91 o 
   9  16   7       14.30     -100.15    100.15 o 
  10  16   7     3450.58     3343.09    325.86 o 
  11  16   7     1304.41     1230.78    222.72 o 
  12  16   7      240.56      228.59    124.57 o 
  13  16   7       56.52       31.99    141.88 o 
  14  16   7       49.75      486.94    133.77 o 
  15  16   7      405.25      533.13    181.66 o 
  -2  17   7      585.14      608.07    177.35 o 
  -1  17   7      502.26      445.12    141.39 o 
   0  17   7        1.75      223.95    135.61 o 
   1  17   7      132.20      285.16    135.61 o 
   2  17   7     2704.96     2786.35    336.46 o 
   3  17   7     1316.97     1627.05    312.45 o 
   4  17   7      211.83      295.59    117.05 o 
   5  17   7      174.50      161.37    116.76 o 
   6  17   7     1250.20     1014.00    335.08 o 
   7  17   7     1794.91     1656.91    373.05 o 
   8  17   7       47.08       35.81    125.49 o 
   9  17   7      606.30      650.47    156.40 o 
  10  17   7       12.16      339.47    113.27 o 
  11  17   7       24.49     -141.39    141.39 o 
  12  17   7      200.16      300.14    100.26 o 
  13  17   7      488.33      305.93    130.66 o 
  14  17   7      439.92      181.90    107.73 o 
  -1  18   7     1042.18      981.03    309.00 o 
   0  18   7       50.64      307.41    212.82 o 
   1  18   7     1537.57      672.98    413.82 o 
   2  18   7        0.61       22.26    124.56 o 
   3  18   7      943.83      611.74    166.92 o 
   4  18   7      236.23      261.60    130.66 o 
   5  18   7      249.77      471.70    158.19 o 
   6  18   7       15.98      156.93     94.59 o 
   7  18   7     2276.73     2468.84    319.24 o 
   8  18   7       81.41      137.45    248.29 o 
   9  18   7        8.07      -97.97    307.41 o 
  10  18   7       74.09      203.96    307.41 o 
  11  18   7       23.00      420.28     96.21 o 
  12  18   7       88.84       94.59    100.33 o 
  13  18   7      736.61      257.34    141.39 o 
  14  18   7      707.86      383.08    118.05 o 
   0  19   7      779.61      506.87    191.75 o 
   1  19   7       67.26      219.58    113.51 o 
   2  19   7       30.82       54.25    141.39 o 
   3  19   7       30.41      359.44    118.05 o 
   4  19   7      150.40      189.18    135.61 o 
   5  19   7       43.10       82.07    212.82 o 
   6  19   7       26.44      -23.65    189.18 o 
   7  19   7      148.07      307.41    118.05 o 
   8  19   7      155.10       34.68    165.53 o 
   9  19   7      172.56      174.62    107.73 o 
  10  19   7       90.91       23.65    260.12 o 
  11  19   7     1472.83     1186.63    319.24 o 
  12  19   7       77.35      354.71    141.39 o 
  13  19   7       20.04      378.35    126.90 o 
   2  20   7       18.06      121.61    103.36 o 
   3  20   7      170.39       63.06    161.11 o 
   4  20   7      154.73      233.69    153.71 o 
   5  20   7        0.45      256.38    152.99 o 
   6  20   7     1016.21      586.45    236.47 o 
   7  20   7      513.56      466.72    212.82 o 
   8  20   7      165.45      315.29    147.72 o 
   9  20   7      512.61      583.29    174.97 o 
  10  20   7     1420.67     1066.31    234.66 o 
  11  20   7      687.41      691.47    319.24 o 
  12  20   7       22.03      232.30    141.39 o 
   5  21   7      580.61      333.55    111.35 o 
   6  21   7      491.69      507.23    164.72 o 
   7  21   7      305.71      195.63    366.53 o 
   8  21   7      178.68      286.92    124.57 o 
   9  21   7      342.11      557.39    212.82 o 
  10  21   7       77.72      195.48    124.57 o 
  -5 -20   8      346.63      283.76    212.82 o 
  -4 -20   8        2.94      178.05    141.39 o 
  -3 -20   8      724.06      629.96    204.54 o 
  -7 -19   8      706.12      792.18    217.37 o 
  -6 -19   8      183.71      211.00    130.06 o 
  -5 -19   8        6.58      263.50    271.94 o 
  -4 -19   8     1045.30      851.29    234.09 o 
  -3 -19   8       38.98      220.71    147.72 o 
  -2 -19   8        0.67      112.32    165.53 o 
  -1 -19   8       28.37      258.99    174.97 o 
   0 -19   8        4.06       44.67    139.65 o 
   1 -19   8      516.47      381.63    106.41 o 
  -9 -18   8      217.73      369.49    121.66 o 
  -8 -18   8      231.45      378.35    167.21 o 
  -7 -18   8      935.04      536.00    236.47 o 
  -6 -18   8      336.19      356.46    121.35 o 
  -5 -18   8     2441.00     2311.67    356.88 o 
  -4 -18   8     2780.75     3050.11    374.86 o 
  -3 -18   8       36.91       17.42    260.12 o 
  -2 -18   8     1298.99     1167.76    289.41 o 
  -1 -18   8     4831.18     4742.51    551.79 o 
   0 -18   8        0.39      289.68    121.66 o 
   1 -18   8      423.95      425.65    248.29 o 
   2 -18   8      384.72      290.21    402.00 o 
   3 -18   8      897.79      342.41    204.54 o 
 -10 -17   8      132.23      189.18    260.12 o 
  -9 -17   8       20.11      216.76    198.57 o 
  -8 -17   8     1292.97     1031.48    227.01 o 
  -7 -17   8       52.77      314.23    110.20 o 
  -6 -17   8        7.15      192.99     82.71 o 
  -5 -17   8     1541.29     1644.77    555.71 o 
  -4 -17   8      472.06      462.66    115.58 o 
  -3 -17   8     1000.97      864.60    307.41 o 
  -2 -17   8      369.14       97.22    295.59 o 
  -1 -17   8      268.00      554.52    164.72 o 
   0 -17   8      465.07      492.65    198.57 o 
   1 -17   8       24.48      286.72    130.66 o 
   2 -17   8      170.46      152.16    283.76 o 
   3 -17   8      312.29      260.12    150.49 o 
   4 -17   8      424.03      616.01    164.72 o 
 -11 -16   8       31.38      520.24    212.82 o 
 -10 -16   8      173.31      260.12    117.05 o 
  -9 -16   8     1533.73     2016.39    272.49 o 
  -8 -16   8        6.85      112.07    133.79 o 
  -7 -16   8       96.53      349.25     92.36 o 
  -6 -16   8     1315.94     1005.40    225.64 o 
  -5 -16   8     1990.40     2028.74    276.08 o 
  -4 -16   8      335.17      276.63     96.11 o 
  -3 -16   8     1667.07     2218.64    265.67 o 
  -2 -16   8     3269.96     3437.21    322.37 o 
  -1 -16   8       85.40      236.47    174.97 o 
   0 -16   8      424.77      407.25    147.72 o 
   1 -16   8       86.98      429.03    170.26 o 
   2 -16   8        1.42      248.29    133.77 o 
   3 -16   8      650.73      508.41    206.71 o 
   4 -16   8       89.29      319.93    141.39 o 
   5 -16   8        3.65      -26.27    189.18 o 
 -11 -15   8       68.33      331.06    189.18 o 
 -10 -15   8      763.38      929.96    195.62 o 
  -9 -15   8       14.24      156.07    189.18 o 
  -8 -15   8       59.55      132.63     96.93 o 
  -7 -15   8     1921.09     2144.93    319.34 o 
  -6 -15   8     1701.19     2182.30    256.91 o 
  -5 -15   8      300.74      290.63    182.31 o 
  -4 -15   8      365.10       61.82    215.22 o 
  -3 -15   8      419.65      303.50    106.48 o 
  -2 -15   8      282.61      356.96    111.82 o 
  -1 -15   8      308.05      441.07    107.50 o 
   0 -15   8     1785.70     1986.14    312.45 o 
   1 -15   8      241.03      271.94    133.77 o 
   2 -15   8     3076.66     2783.54    662.12 o 
   3 -15   8      734.12      614.82    121.66 o 
   4 -15   8      709.41      767.31    209.26 o 
   5 -15   8      638.03      579.83    208.51 o 
   6 -15   8      114.49      -47.29    212.82 o 
 -12 -14   8      389.53      260.12    307.41 o 
 -11 -14   8      470.35     1064.12    496.59 o 
 -10 -14   8      670.69      804.00    236.11 o 
  -9 -14   8       33.30      182.27     85.23 o 
  -8 -14   8      355.50      366.48    115.45 o 
  -7 -14   8     2941.07     4187.25    273.52 o 
  -6 -14   8        9.14      217.40    168.29 o 
  -5 -14   8      256.24      173.68    107.82 o 
  -4 -14   8      255.85      319.24    114.26 o 
  -3 -14   8      542.65      520.92    167.05 o 
  -2 -14   8     2159.27     2264.38    294.21 o 
  -1 -14   8      115.66      325.49     92.31 o 
   0 -14   8     1942.01     2244.49    234.87 o 
   1 -14   8        0.53      123.59    182.67 o 
   2 -14   8        1.01      223.74    107.73 o 
   3 -14   8      375.32      224.65    130.06 o 
   4 -14   8      510.81      572.12    135.61 o 
   5 -14   8        0.77      -42.32    354.71 o 
   6 -14   8      620.00      596.35    413.82 o 
   7 -14   8      835.38      790.96    174.97 o 
 -12 -13   8       34.29      -23.65    331.06 o 
 -11 -13   8        2.66      449.29    212.82 o 
 -10 -13   8      381.11      268.36    342.88 o 
  -9 -13   8      139.08      151.08    271.94 o 
  -8 -13   8        8.89      201.11     79.63 o 
  -7 -13   8       68.98       88.44    163.09 o 
  -6 -13   8      645.55      562.95    124.23 o 
  -5 -13   8      800.63      714.68    149.39 o 
  -4 -13   8      177.73      276.43    100.15 o 
  -3 -13   8      424.27      406.73     97.33 o 
  -2 -13   8     2790.63     3069.62    219.00 o 
  -1 -13   8        2.66      188.30     86.51 o 
   0 -13   8      185.54      127.88    114.36 o 
   1 -13   8     4176.03     4419.27    304.71 o 
   2 -13   8     2325.71     2391.30    446.59 o 
   3 -13   8      173.87      402.00    189.18 o 
   4 -13   8     2753.39     2887.06    333.17 o 
   5 -13   8      270.19      376.53    100.26 o 
   6 -13   8       51.85      424.40    158.19 o 
   7 -13   8      576.33      536.99    198.57 o 
   8 -13   8      128.85      276.57    187.43 o 
 -12 -12   8       20.24     -212.82    307.41 o 
 -11 -12   8      157.94      194.63    130.06 o 
 -10 -12   8      323.13      251.84     97.34 o 
  -9 -12   8     1888.55     2076.95    243.74 o 
  -8 -12   8      782.53      691.02    203.82 o 
  -7 -12   8     2171.19     2595.90    223.64 o 
  -6 -12   8     1818.47     1825.85    243.48 o 
  -5 -12   8      330.92       78.68    137.52 o 
  -4 -12   8     5985.16     6655.72    257.44 o 
  -3 -12   8      154.13      339.42     84.35 o 
  -2 -12   8      127.73      251.52     88.74 o 
  -1 -12   8      394.85      394.19     92.22 o 
   0 -12   8       11.35      201.74     91.74 o 
   1 -12   8      104.92      151.89    129.70 o 
   2 -12   8      340.21      376.15    111.99 o 
   3 -12   8      272.18       18.78    171.64 o 
   4 -12   8      274.65      428.43    135.61 o 
   5 -12   8      482.53      363.30    181.66 o 
   6 -12   8     2091.97     1873.61    331.06 o 
   7 -12   8     1507.11     1025.27    673.94 o 
   8 -12   8       40.91      110.35    105.75 o 
   9 -12   8      508.31      307.41    167.21 o 
 -12 -11   8      153.90      425.65    189.18 o 
 -11 -11   8      162.87      103.19     90.83 o 
 -10 -11   8       48.29       84.45     65.10 o 
  -9 -11   8      168.04      103.99     67.45 o 
  -8 -11   8     3728.00     3841.90    301.57 o 
  -7 -11   8      385.05      304.03     84.79 o 
  -6 -11   8     1152.61      659.37    201.30 o 
  -5 -11   8     2814.41     3049.67    178.44 o 
  -4 -11   8     2925.68     2734.62    183.22 o 
  -3 -11   8     7872.14     7798.30    235.51 o 
  -2 -11   8       32.96      -13.51     85.99 o 
  -1 -11   8      214.88      313.89     94.03 o 
   0 -11   8     2526.13     2662.03    228.52 o 
   1 -11   8       80.47       39.03     91.74 o 
   2 -11   8      915.74      558.30     97.97 o 
   3 -11   8     1936.91     1153.07    194.83 o 
   4 -11   8     1027.40     1115.09    201.14 o 
   5 -11   8      602.92      675.02    181.66 o 
   6 -11   8     1976.31     2139.55    306.30 o 
   7 -11   8       37.17      141.88    295.59 o 
   8 -11   8     7850.44     7544.35    610.14 o 
   9 -11   8       13.48      443.78    260.12 o 
  10 -11   8      314.97      531.59    204.54 o 
 -13 -10   8      199.64      827.65    402.00 o 
 -12 -10   8      325.95      212.82    236.47 o 
 -11 -10   8       10.47       23.65    189.18 o 
 -10 -10   8        1.90      131.34     87.59 o 
  -9 -10   8       81.20      217.55     78.82 o 
  -8 -10   8     1208.83     1038.10    190.79 o 
  -7 -10   8     6881.71     7363.20    196.64 o 
  -6 -10   8      324.82      353.11     99.95 o 
  -5 -10   8     5347.06     5553.31    222.23 o 
  -4 -10   8    14322.68    15124.41    239.98 o 
  -3 -10   8      454.52      495.36     86.03 o 
  -2 -10   8     5869.49     6689.51    372.79 o 
  -1 -10   8     2680.76     2426.44    176.73 o 
   0 -10   8      965.64     1170.87    164.68 o 
   1 -10   8     1089.29     1037.92    158.57 o 
   2 -10   8      609.10      427.74     88.51 o 
   3 -10   8     2262.89     2411.01    212.82 o 
   4 -10   8       60.80      362.44     85.69 o 
   5 -10   8       24.60      361.80    130.41 o 
   6 -10   8     2063.00     1992.02    299.59 o 
   7 -10   8      399.96      571.83    181.66 o 
   8 -10   8      389.57      449.29    164.72 o 
   9 -10   8      554.45      457.89    189.18 o 
  10 -10   8      366.73      377.28    201.00 o 
  11 -10   8       48.28      282.37    135.61 o 
 -13  -9   8       65.45      520.24    236.47 o 
 -12  -9   8     2292.70     2601.18    543.88 o 
 -11  -9   8        4.26     -105.10    130.06 o 
 -10  -9   8       26.73      292.82    124.76 o 
  -9  -9   8     4784.16     5239.94    363.21 o 
  -8  -9   8      374.21      299.20    102.26 o 
  -7  -9   8        4.52      176.79     76.47 o 
  -6  -9   8       30.26       71.15     71.62 o 
  -5  -9   8      759.64      743.67    108.88 o 
  -4  -9   8     3465.07     3695.68    246.64 o 
  -3  -9   8       81.02      154.88     73.37 o 
  -2  -9   8     1151.56      920.88    131.04 o 
  -1  -9   8      456.99      448.20     97.87 o 
   0  -9   8      173.40      179.14     74.58 o 
   1  -9   8      224.16      155.19     90.16 o 
   2  -9   8      659.49      539.46    136.53 o 
   3  -9   8     2877.54     2944.24    252.32 o 
   4  -9   8    10658.01    11215.53    295.23 o 
   5  -9   8      364.66      341.87     89.04 o 
   6  -9   8        4.39      228.90    102.56 o 
   7  -9   8    13710.55    14771.14    849.65 o 
   8  -9   8      782.90      881.86    217.37 o 
   9  -9   8      123.99       60.19    342.88 o 
  10  -9   8      850.53      709.41    307.41 o 
  11  -9   8      239.95      417.42    260.12 o 
 -13  -8   8      120.93      378.35    212.82 o 
 -12  -8   8      179.87      268.00    224.65 o 
 -11  -8   8      109.61      185.44     73.82 o 
 -10  -8   8      374.87      368.32    187.14 o 
  -9  -8   8       60.41      -12.52     92.13 o 
  -8  -8   8     6109.57     6413.84    173.01 o 
  -7  -8   8      398.95      352.98    116.05 o 
  -6  -8   8     3084.77     3286.80    261.90 o 
  -5  -8   8     1235.08     1048.86    162.53 o 
  -4  -8   8     6490.53     6412.80    242.38 o 
  -3  -8   8    14855.66    15489.38    276.23 o 
  -2  -8   8      510.83      556.30    103.05 o 
  -1  -8   8       10.98      -53.58     57.91 o 
   0  -8   8    25171.31    27804.24    522.21 o 
   1  -8   8     2066.13     2385.88    238.07 o 
   2  -8   8      531.94      369.53     87.60 o 
   3  -8   8     5999.86     5910.53    250.71 o 
   4  -8   8     4621.04     4832.07    244.77 o 
   5  -8   8     2770.28     3027.18    225.37 o 
   6  -8   8     2750.12     2276.29    238.62 o 
   7  -8   8      978.26      919.03    266.78 o 
   8  -8   8     5361.73     5504.44    650.29 o 
   9  -8   8      929.98      696.05    191.75 o 
  10  -8   8     1267.05      214.72    543.88 o 
  11  -8   8       39.59      157.65    165.53 o 
  12  -8   8      430.25      291.65    147.72 o 
 -13  -7   8      416.53      283.76    260.12 o 
 -12  -7   8       39.77       70.94    126.90 o 
 -11  -7   8      411.09      136.28    185.25 o 
 -10  -7   8       24.16       90.48     90.15 o 
  -9  -7   8     2322.27     2081.16    179.53 o 
  -8  -7   8     1307.77     1498.20    213.07 o 
  -7  -7   8     1359.80     1389.86    193.01 o 
  -6  -7   8      493.46      359.80     98.98 o 
  -5  -7   8      599.04      399.48    138.75 o 
  -4  -7   8     4072.12     4023.50    211.62 o 
  -3  -7   8      105.56      208.90     78.50 o 
  -2  -7   8     3269.92     3467.28    194.27 o 
  -1  -7   8      733.05      763.51    271.94 o 
   0  -7   8      100.51        1.72     88.74 o 
   1  -7   8     7086.51     8026.22    247.13 o 
   2  -7   8     5692.60     5587.46    230.15 o 
   3  -7   8    20028.50    19785.72    360.16 o 
   4  -7   8     8104.30     8269.95    285.06 o 
   5  -7   8      504.49      576.97    191.14 o 
   6  -7   8    10524.97    10466.58    331.08 o 
   7  -7   8        1.44      135.87    112.63 o 
   8  -7   8      346.61      465.40    159.86 o 
   9  -7   8     2345.83     2292.50    307.41 o 
  10  -7   8      525.78      543.88    150.49 o 
  11  -7   8        1.58     -165.53    165.53 o 
  12  -7   8       76.75      295.59    133.77 o 
 -13  -6   8      214.68      567.53    165.53 o 
 -12  -6   8      107.72      265.18    103.36 o 
 -11  -6   8      124.04      148.27     65.52 o 
 -10  -6   8      476.42      247.27    258.93 o 
  -9  -6   8      302.29      198.04     76.50 o 
  -8  -6   8     2104.16     2083.93    233.39 o 
  -7  -6   8       16.46      163.06     63.53 o 
  -6  -6   8      253.02      299.43     92.16 o 
  -5  -6   8      372.09      427.81     90.70 o 
  -4  -6   8     4515.87     4792.82    260.50 o 
  -3  -6   8      609.72      553.35     85.69 o 
  -2  -6   8     2734.65     3003.11    167.26 o 
  -1  -6   8      479.86      403.02     66.05 o 
   0  -6   8     7743.70     7689.93    290.37 o 
   1  -6   8     2248.50     2510.57    191.14 o 
   2  -6   8     1138.57     1377.36    148.96 o 
   3  -6   8     3193.12     3409.08    216.16 o 
   4  -6   8     8559.34     8983.07    306.04 o 
   5  -6   8    10826.25    11756.28    302.54 o 
   6  -6   8     1055.68     1052.02    137.13 o 
   7  -6   8     3080.09     2719.18    236.30 o 
   8  -6   8     1254.36     1359.60    239.33 o 
   9  -6   8      420.35      400.03    402.00 o 
  10  -6   8      322.40      709.41    221.58 o 
  11  -6   8      319.93      560.36    147.72 o 
  12  -6   8      350.27      439.16    170.26 o 
  13  -6   8       44.26      685.76    378.35 o 
 -13  -5   8       22.61      378.35    307.41 o 
 -12  -5   8      519.10      432.74    164.72 o 
 -11  -5   8      127.89      100.34     65.52 o 
 -10  -5   8       53.22       33.99     71.48 o 
  -9  -5   8     1283.22     1276.24    174.83 o 
  -8  -5   8      819.31      835.15    142.73 o 
  -7  -5   8     1670.68     1637.08    181.86 o 
  -6  -5   8     2491.73     2616.58    188.18 o 
  -5  -5   8       23.88      166.77     95.57 o 
  -4  -5   8      119.83      286.92    130.06 o 
  -3  -5   8       40.85      271.94    117.05 o 
  -2  -5   8     2767.79     2660.77    163.97 o 
  -1  -5   8      457.26      328.91     64.23 o 
   0  -5   8    90530.68    94084.30   1138.70 o 
   1  -5   8    10765.05    10839.68    292.76 o 
   2  -5   8     1462.04     1718.15    152.07 o 
   3  -5   8     8612.69     7739.46    262.51 o 
   4  -5   8        8.96       25.71     85.69 o 
   5  -5   8       52.57      209.63     73.86 o 
   6  -5   8        1.19      227.00     82.64 o 
   7  -5   8      477.00      374.14    115.89 o 
   8  -5   8      975.09      963.01    141.88 o 
   9  -5   8        0.02      305.16    111.82 o 
  10  -5   8      761.89      433.53    153.71 o 
  11  -5   8      985.18      578.37    295.59 o 
  12  -5   8       66.90      263.07    130.06 o 
  13  -5   8        5.65      -70.94    201.00 o 
 -13  -4   8       10.90      402.00    236.47 o 
 -12  -4   8     1006.47      767.86    177.35 o 
 -11  -4   8       25.45      105.79     80.96 o 
 -10  -4   8        5.14      105.19     75.33 o 
  -9  -4   8     2030.12     2201.52    197.67 o 
  -8  -4   8      209.76      183.97     81.88 o 
  -7  -4   8      208.27       93.99     88.91 o 
  -6  -4   8     1871.37     1897.33    209.81 o 
  -5  -4   8     4120.88     4104.83    249.12 o 
  -4  -4   8     3188.47     3946.86    390.18 o 
  -3  -4   8      181.57      -18.92    118.05 o 
  -2  -4   8      139.89       58.04    153.71 o 
  -1  -4   8      260.55      285.34     73.57 o 
   0  -4   8     1453.06     1492.26    104.03 o 
   1  -4   8    26181.03    24727.50    282.97 o 
   2  -4   8     6854.26     6836.79    197.84 o 
   3  -4   8     6993.94     6789.63    232.91 o 
   4  -4   8    16173.38    14910.40    534.03 o 
   5  -4   8     3308.11     3383.73    222.79 o 
   6  -4   8     7291.30     8008.48    332.22 o 
   7  -4   8     1628.86     1566.14    174.97 o 
   8  -4   8     2887.98     2796.92    264.19 o 
   9  -4   8        5.99      234.24    167.73 o 
  10  -4   8       10.58       59.39     98.03 o 
  11  -4   8      523.76      555.71    206.71 o 
  12  -4   8      343.06      283.76    402.00 o 
  13  -4   8      436.88      283.76    157.40 o 
  14  -4   8     1045.57     1551.28    366.53 o 
 -13  -3   8       47.17      165.53    283.76 o 
 -12  -3   8      779.69      396.74    236.47 o 
 -11  -3   8      245.31      245.13    119.09 o 
 -10  -3   8      600.14      651.03    125.49 o 
  -9  -3   8     1647.42     2353.01    242.48 o 
  -8  -3   8       62.83      167.89     85.80 o 
  -7  -3   8      821.72      829.06    133.11 o 
  -6  -3   8      844.32      681.86    126.29 o 
  -5  -3   8       31.43      223.74     92.36 o 
  -4  -3   8    25153.90    26031.30    551.03 o 
  -3  -3   8      603.13      522.62    135.61 o 
  -2  -3   8       67.77      -35.47    177.35 o 
  -1  -3   8    83200.51    87756.27   1536.61 o 
   0  -3   8     4410.79     4196.79    157.57 o 
   1  -3   8      118.98      172.10     52.23 o 
   2  -3   8    10103.06    10315.25    245.56 o 
   3  -3   8       21.54       60.12     46.96 o 
   4  -3   8     2392.73     2485.01    157.26 o 
   5  -3   8     1257.56     1265.62    150.81 o 
   6  -3   8      561.32      499.59     93.91 o 
   7  -3   8     1251.01     1313.03    170.84 o 
   8  -3   8      960.50      752.96    135.63 o 
   9  -3   8      546.45      637.78    115.89 o 
  10  -3   8     1437.72     1359.41    216.87 o 
  11  -3   8      117.28       95.77    201.00 o 
  12  -3   8      657.76      511.14    295.59 o 
  13  -3   8      299.48      262.75    147.72 o 
  14  -3   8       88.07      424.40    152.99 o 
 -12  -2   8       14.46      198.91    141.39 o 
 -11  -2   8        1.24       70.94     78.03 o 
 -10  -2   8       51.44      141.88     72.46 o 
  -9  -2   8       45.55      176.73     74.63 o 
  -8  -2   8     2490.29     2574.58    244.55 o 
  -7  -2   8      376.90      365.95    122.87 o 
  -6  -2   8     8106.40     8771.74    252.57 o 
  -5  -2   8    24759.58    27266.27    413.49 o 
  -4  -2   8     3397.75     3408.33    184.78 o 
  -3  -2   8    10871.04    10226.19    437.47 o 
  -2  -2   8      205.76       -9.85    153.71 o 
  -1  -2   8      834.04      626.73    139.65 o 
   0  -2   8    12778.02    13413.97    283.96 o 
   1  -2   8     2785.28     2480.46    102.24 o 
   2  -2   8      136.96       66.83     81.92 o 
   3  -2   8     9745.35    10265.50    247.89 o 
   4  -2   8     1365.71     1546.61    111.58 o 
   5  -2   8      732.27      901.05    137.24 o 
   6  -2   8      301.30       -3.85     98.98 o 
   7  -2   8      552.12      592.63    112.88 o 
   8  -2   8      988.96      559.09    114.09 o 
   9  -2   8      725.55      745.22    124.20 o 
  10  -2   8     1750.69     2149.90    227.23 o 
  11  -2   8      175.96       54.70    106.48 o 
  12  -2   8     2660.39     3603.22    375.82 o 
  13  -2   8       40.86     -170.26    170.26 o 
  14  -2   8      478.11      487.58    189.18 o 
  15  -2   8       30.00      212.82    126.90 o 
 -12  -1   8      118.40      104.05    157.40 o 
 -11  -1   8       10.48      151.17     93.60 o 
 -10  -1   8      841.72      740.11    139.16 o 
  -9  -1   8       91.46      -70.94     85.75 o 
  -8  -1   8      975.77      815.00    159.83 o 
  -7  -1   8     4757.04     4666.79    176.22 o 
  -6  -1   8      779.44      674.37    118.54 o 
  -5  -1   8    25374.50    28285.99    489.94 o 
  -4  -1   8    15847.46    15569.01    368.94 o 
  -3  -1   8      980.34      866.03     85.02 o 
  -2  -1   8     1556.67     1981.34    125.30 o 
  -1  -1   8      892.37      757.09    114.05 o 
   0  -1   8     2620.78     2282.07    232.13 o 
   1  -1   8      187.84      215.72     57.31 o 
   2  -1   8     1056.31      972.24    110.96 o 
   3  -1   8    13191.53    13725.94    282.28 o 
   4  -1   8       87.70      112.50     55.64 o 
   5  -1   8     1840.21     2021.71    151.55 o 
   6  -1   8    31446.45    34777.05    414.78 o 
   7  -1   8     7911.65     8267.42    296.14 o 
   8  -1   8      567.01      404.58    128.95 o 
   9  -1   8     3130.31     3075.77    247.49 o 
  10  -1   8     1448.67     1522.45    245.75 o 
  11  -1   8        6.50      108.83    148.27 o 
  12  -1   8      980.98      562.01    135.15 o 
  13  -1   8      187.89      343.67    124.57 o 
  14  -1   8        5.42       49.44    174.98 o 
  15  -1   8       96.45      462.66    191.75 o 
 -12   0   8      227.20      313.32    164.72 o 
 -11   0   8       83.55      346.20     90.70 o 
 -10   0   8      353.95      300.37    120.96 o 
  -9   0   8     2082.51     2610.65    339.83 o 
  -8   0   8       13.93       35.03     86.29 o 
  -7   0   8       38.74      232.53     98.98 o 
  -6   0   8     8678.93     8984.07    235.51 o 
  -5   0   8     1227.85     1296.05    171.28 o 
  -4   0   8     9906.03     9793.67    260.51 o 
  -3   0   8     1306.80     1132.25    133.11 o 
  -2   0   8      209.88      261.03     59.98 o 
  -1   0   8    13241.20    13556.16    274.12 o 
   0   0   8       56.56      123.49     73.86 o 
   1   0   8       19.81      -33.56     47.78 o 
   2   0   8     2085.06     1777.77    129.79 o 
   3   0   8       13.43      -52.69     52.69 o 
   4   0   8     4195.93     4286.80    149.92 o 
   5   0   8     3732.19     3484.50    126.42 o 
   6   0   8      460.51      510.44     88.08 o 
   7   0   8     2368.38     2238.44    146.01 o 
   8   0   8     1329.41      967.97    146.78 o 
   9   0   8       48.36      218.06     70.46 o 
  10   0   8      906.80      773.51    149.25 o 
  11   0   8       34.86     -173.05    174.98 o 
  12   0   8      195.91      333.42     85.80 o 
  13   0   8      524.93      565.38    181.66 o 
  14   0   8        2.13       75.92    141.88 o 
  15   0   8      177.21      287.94    124.56 o 
 -12   1   8      412.42      554.02    170.26 o 
 -11   1   8       12.75      140.73    223.22 o 
 -10   1   8      271.30      103.14     71.08 o 
  -9   1   8      178.41      -10.34     86.04 o 
  -8   1   8     8566.75     9245.50    325.77 o 
  -7   1   8      541.50      562.38     95.22 o 
  -6   1   8       25.65       73.16    116.05 o 
  -5   1   8     3343.94     3226.90    188.20 o 
  -3   1   8     1573.53     1921.09    123.73 o 
  -2   1   8       18.20       74.55     46.96 o 
  -1   1   8      152.62      103.19     49.40 o 
   0   1   8      574.04      383.00     65.31 o 
   1   1   8     1544.80     1336.23    119.46 o 
   2   1   8    17247.75    16737.87    312.49 o 
   3   1   8       83.24       82.76     68.26 o 
   4   1   8       71.96      -46.53     46.53 o 
   5   1   8     2850.03     2542.18    116.05 o 
   6   1   8     5462.23     5800.06    209.66 o 
   7   1   8     2609.09     1993.43    371.77 o 
   8   1   8     1085.40     1141.75    163.43 o 
   9   1   8       54.30      446.30    157.01 o 
  10   1   8       54.25      153.71     92.07 o 
  11   1   8     1558.40     1633.96    474.31 o 
  12   1   8      968.06      935.71    275.51 o 
  13   1   8     2814.41     3052.16    697.59 o 
  14   1   8       67.70      340.52    260.12 o 
  15   1   8      647.60      563.89    188.09 o 
  16   1   8      130.39      339.28    390.18 o 
 -11   2   8       80.93      -22.26    177.35 o 
 -10   2   8     1860.43     1915.64    247.82 o 
  -9   2   8        5.67      216.56     90.29 o 
  -8   2   8      520.51      637.03    114.36 o 
  -7   2   8        6.34      228.08     76.05 o 
  -6   2   8      293.99      335.59     85.33 o 
  -5   2   8      252.21      252.45     75.14 o 
  -4   2   8     1644.16     1827.69    194.21 o 
  -3   2   8      302.26      272.56     88.51 o 
  -2   2   8    22470.76    23094.31    303.77 o 
  -1   2   8        0.54       42.04     52.69 o 
   0   2   8      801.50      663.94    126.29 o 
   1   2   8    39014.38    39155.25    362.34 o 
   2   2   8      467.95      355.95     74.63 o 
   3   2   8     2618.31     2538.52    206.71 o 
   4   2   8     4398.75     3520.16    130.26 o 
   5   2   8     3998.48     3651.62    150.97 o 
   6   2   8      137.44      -22.02     64.85 o 
   7   2   8     4985.79     4548.84    178.42 o 
   8   2   8     1255.93     1429.19    195.66 o 
   9   2   8    10226.50     9935.05    354.97 o 
  10   2   8     1237.50     1027.77    143.24 o 
  11   2   8     1404.87     1260.03    181.83 o 
  12   2   8      506.61      440.88    116.76 o 
  13   2   8     1299.86     1311.66    248.45 o 
  14   2   8       97.91      492.48    236.47 o 
  15   2   8        1.22      192.55    224.65 o 
  16   2   8       10.85      332.45    135.61 o 
 -11   3   8      270.12      243.23    295.59 o 
 -10   3   8      281.46       82.36    153.37 o 
  -9   3   8     9744.40    10048.16    727.95 o 
  -8   3   8      238.63      245.44    120.51 o 
  -7   3   8     1155.37     1471.57    221.12 o 
  -6   3   8      396.48      213.08     77.47 o 
  -5   3   8      654.28      707.40    112.87 o 
  -4   3   8       78.35      199.78     73.39 o 
  -3   3   8     2693.30     2889.89    194.55 o 
  -2   3   8     2166.13     2068.09    139.64 o 
  -1   3   8     1505.06     1242.42    134.94 o 
   0   3   8      184.91       17.61     75.09 o 
   1   3   8     2284.71     2281.67     99.89 o 
   2   3   8     5379.86     4416.88    134.03 o 
   3   3   8     5032.38     4331.96    283.76 o 
   4   3   8      575.80      592.71    165.53 o 
   5   3   8     4866.18     5582.76    170.66 o 
   6   3   8     5717.30     5284.74    178.42 o 
   7   3   8     4686.92     4520.17    177.76 o 
   8   3   8      188.63      317.02     88.74 o 
   9   3   8     2901.78     2828.95    171.14 o 
  10   3   8      723.18      484.66     98.54 o 
  11   3   8     1066.45      745.24    137.43 o 
  12   3   8     3766.33     4173.03    373.33 o 
  13   3   8      892.66      917.03    172.56 o 
  14   3   8        6.99      382.79    130.66 o 
  15   3   8      442.71      716.42    225.27 o 
  16   3   8       32.53      225.96    147.72 o 
 -11   4   8      800.39      845.19    227.92 o 
 -10   4   8      283.69      399.22    141.39 o 
  -9   4   8       16.16      398.75    144.15 o 
  -8   4   8     5650.30     5527.77    400.26 o 
  -7   4   8      490.84      461.12    260.12 o 
  -6   4   8      510.80      472.35     95.23 o 
  -5   4   8      218.05      110.91     83.12 o 
  -4   4   8       69.13      161.04     72.97 o 
  -3   4   8     4336.78     4972.26    231.97 o 
  -2   4   8      324.48      349.03     70.94 o 
  -1   4   8     4292.27     4326.39    177.48 o 
   0   4   8    12096.94    10740.09    280.31 o
[truncated: 421,054 more chars]
